# Supplementary material for: Liver development is restored by blastocyst complementation of HHEX knockout in mice and pigs
Source: Stem Cell Res Ther. 2021 May 19;12:292. doi: 10.1186/s13287-021-02348-z (PMC8132445; doi:10.1186/s13287-021-02348-z)
Supplement: Supplementary file 1 — Additional file 1. Differentially expressed genes (DEGs) and Gene Ontology (GO) pathway analysis. [file 13287_2021_2348_MOESM1_ESM.xlsx]

## Sheet: Raw data summary
species	general-samplename	file type	single or paired-end	subsample-rawreads	subsample-subsampledreads	fastqc-meanreadqualityR1	fastqc-meanreadqualityR2	fastqc-pct-adapter	fastqc-pct-deduplicated	fastqc-pct-dimer	fastqc-pct-gc	fastqc-sequencelength
pig	8117.WT.E18.10	fastq.gz	paired-end	27133108	27133108	34.1	33.9	0	74.64	0	48	76
pig	8117.WT.E18.11	fastq.gz	paired-end	25319641	25319641	34.1	33.9	0	73.97	0	48	76
pig	8117.WT.E18.9	fastq.gz	paired-end	24810773	24810773	34	33.2	0	76.23	0	49	76
pig	Hx.1935.E18.2	fastq.gz	paired-end	25484543	25484543	34.1	33.9	0.01	72.26	0	49	76
pig	Hx.1941.E18.3	fastq.gz	paired-end	26280680	26280680	34.1	33.2	0	73.99	0	49	76
pig	Hx.1941.E18.5	fastq.gz	paired-end	26371937	26371937	34	33.8	0	74.34	0	49	76
mouse	93.KO.E9.5	fastq.gz	paired-end	29356600	29356600	33.5	33.3	0.04	70.04	0	48	76
mouse	94.KO.E9.5	fastq.gz	paired-end	28226068	28226068	33.5	33.2	0.02	70.88	0	48	76
mouse	96.KO.E9.5	fastq.gz	paired-end	24929000	24929000	33.5	31.8	0.02	72.81	0	49	76
mouse	WTE9.5.NT61	fastq.gz	paired-end	31973652	31973652	34.2	33.5	0	62.26	0	50	76
mouse	WTE9.5.NT62	fastq.gz	paired-end	31313497	31313497	34.3	33.7	0	68.52	0	51	76
mouse	WTE9.5.NT63	fastq.gz	paired-end	29458846	29458846	34.2	33.5	0	62.67	0	51	76

## Sheet: mouse_subread_counts
Geneid	93_KO_E9_5	94_KO_E9_5	96_KO_E9_5	WTE9_5_61	WTE9_5_62	WTE9_5_63
ENSMUSG00000102693	0	0	0	0	0	0
ENSMUSG00000064842	0	0	0	0	0	0
ENSMUSG00000051951	12	8	7	6	16	17
ENSMUSG00000102851	0	0	0	0	0	0
ENSMUSG00000103377	0	0	0	0	0	0
ENSMUSG00000104017	0	0	0	0	0	0
ENSMUSG00000103025	0	0	0	0	0	0
ENSMUSG00000089699	0	0	0	0	0	0
ENSMUSG00000103201	0	0	0	0	0	0
ENSMUSG00000103147	3	1	1	3	2	1
ENSMUSG00000103161	0	0	0	0	0	0
ENSMUSG00000102331	0	0	1	0	0	0
ENSMUSG00000102348	0	0	0	0	0	0
ENSMUSG00000102592	0	0	0	0	0	0
ENSMUSG00000088333	0	0	0	0	0	0
ENSMUSG00000102343	0	0	0	0	0	0
ENSMUSG00000025900	5	9	8	11	4	5
ENSMUSG00000102948	0	0	0	0	0	0
ENSMUSG00000104123	0	0	0	0	0	0
ENSMUSG00000025902	137	122	159	89	128	108
ENSMUSG00000104238	0	0	0	0	0	0
ENSMUSG00000102269	2	0	0	0	0	1
ENSMUSG00000096126	0	0	0	0	0	0
ENSMUSG00000103003	0	0	0	0	0	0
ENSMUSG00000104328	0	0	0	0	0	0
ENSMUSG00000102735	0	0	0	0	0	0
ENSMUSG00000098104	17	33	18	14	23	14
ENSMUSG00000102175	1	1	0	0	0	1
ENSMUSG00000088000	0	0	0	0	0	0
ENSMUSG00000103265	0	0	0	0	0	0
ENSMUSG00000103922	4	11	5	4	5	6
ENSMUSG00000033845	2472	2102	1769	4250	2851	3669
ENSMUSG00000102275	6	12	4	12	3	2
ENSMUSG00000025903	2190	2088	1372	2677	2512	2355
ENSMUSG00000104217	0	0	0	0	0	0
ENSMUSG00000033813	3941	3597	2940	6548	3728	5302
ENSMUSG00000062588	267	225	181	268	266	239
ENSMUSG00000103280	1	0	0	0	1	0
ENSMUSG00000002459	7	6	3	12	18	7
ENSMUSG00000091305	0	0	0	0	0	0
ENSMUSG00000102653	0	0	0	0	0	0
ENSMUSG00000085623	0	0	0	0	0	0
ENSMUSG00000091665	0	0	0	0	0	0
ENSMUSG00000033793	1427	1513	1308	1650	1634	1553
ENSMUSG00000104352	0	0	0	0	0	0
ENSMUSG00000104046	2	0	3	0	0	0
ENSMUSG00000102907	0	0	1	0	0	0
ENSMUSG00000025905	32	28	22	25	23	14
ENSMUSG00000103936	0	0	0	0	0	0
ENSMUSG00000093015	0	0	0	0	0	0
ENSMUSG00000103519	0	0	0	0	0	0
ENSMUSG00000033774	12	26	15	12	13	8
ENSMUSG00000103090	0	0	0	0	0	0
ENSMUSG00000025907	1841	1700	1489	838	967	683
ENSMUSG00000090031	72	65	89	39	12	30
ENSMUSG00000087247	2	1	0	2	3	0
ENSMUSG00000103355	0	0	2	1	0	1
ENSMUSG00000102706	0	0	0	0	0	0
ENSMUSG00000103845	27	17	18	17	24	11
ENSMUSG00000033740	33	92	45	56	32	34
ENSMUSG00000103329	0	0	0	0	0	0
ENSMUSG00000104385	0	0	0	0	0	0
ENSMUSG00000102135	9	7	12	7	9	4
ENSMUSG00000103282	0	0	0	0	0	0
ENSMUSG00000102534	0	0	0	0	0	0
ENSMUSG00000102213	0	0	0	0	0	0
ENSMUSG00000103629	0	0	0	0	0	0
ENSMUSG00000051285	628	586	547	306	381	242
ENSMUSG00000098201	0	0	0	0	0	0
ENSMUSG00000103509	35	41	35	20	11	18
ENSMUSG00000048538	272	226	158	209	323	182
ENSMUSG00000103709	0	0	0	0	0	0
ENSMUSG00000077244	0	0	0	0	0	0
ENSMUSG00000102768	0	0	0	0	0	0
ENSMUSG00000097797	12	7	11	13	15	14
ENSMUSG00000103498	0	0	0	0	0	0
ENSMUSG00000103067	0	8	0	1	4	0
ENSMUSG00000102320	0	0	0	0	0	0
ENSMUSG00000104226	0	0	0	0	0	0
ENSMUSG00000103903	0	0	0	0	0	0
ENSMUSG00000103557	0	0	0	0	0	0
ENSMUSG00000025909	5	1	3	5	3	0
ENSMUSG00000102647	0	0	0	0	0	0
ENSMUSG00000086235	0	0	0	0	0	0
ENSMUSG00000102253	0	0	0	0	0	0
ENSMUSG00000093970	0	0	0	0	0	0
ENSMUSG00000103884	0	0	0	0	0	0
ENSMUSG00000084353	90	61	84	202	124	225
ENSMUSG00000103933	0	1	1	1	0	0
ENSMUSG00000076135	1	3	1	0	0	0
ENSMUSG00000086195	0	0	0	0	0	0
ENSMUSG00000104504	0	0	0	0	0	0
ENSMUSG00000066693	0	0	0	0	0	0
ENSMUSG00000102316	0	0	0	0	0	0
ENSMUSG00000103819	0	0	0	0	0	0
ENSMUSG00000102871	0	0	0	0	0	0
ENSMUSG00000101571	0	0	0	1	0	0
ENSMUSG00000104428	0	0	0	0	0	0
ENSMUSG00000102272	0	0	1	1	0	1
ENSMUSG00000065625	0	0	0	0	0	0
ENSMUSG00000103411	1	3	0	0	0	0
ENSMUSG00000061024	2530	2075	1537	2763	3384	2425
ENSMUSG00000025911	10	14	24	10	13	12
ENSMUSG00000079671	17	28	16	26	17	26
ENSMUSG00000081441	18	15	10	2	6	3
ENSMUSG00000067879	12	15	5	41	10	24
ENSMUSG00000099827	0	0	0	0	0	0
ENSMUSG00000025912	350	314	342	163	123	135
ENSMUSG00000045210	1283	1435	1012	1129	1644	1004
ENSMUSG00000097893	4	16	2	18	17	21
ENSMUSG00000025915	182	492	178	296	581	325
ENSMUSG00000046334	31	32	35	205	82	159
ENSMUSG00000088916	0	0	0	0	0	0
ENSMUSG00000046101	42	42	18	28	21	13
ENSMUSG00000098234	1180	977	995	1523	659	1196
ENSMUSG00000093178	10	7	5	5	1	5
ENSMUSG00000099032	11	19	16	9	53	18
ENSMUSG00000104025	0	0	0	0	0	0
ENSMUSG00000025916	0	2	0	1	1	1
ENSMUSG00000087199	0	0	0	0	0	0
ENSMUSG00000095780	1	0	0	0	0	0
ENSMUSG00000025917	4925	4334	3830	6610	4433	5853
ENSMUSG00000056763	1153	1103	1004	533	526	470
ENSMUSG00000102356	0	0	0	0	0	0
ENSMUSG00000067851	2123	2042	1787	1533	2251	1514
ENSMUSG00000088153	0	0	0	0	0	0
ENSMUSG00000102556	0	0	0	0	0	0
ENSMUSG00000042501	0	0	2	7	7	7
ENSMUSG00000103810	0	0	0	0	0	0
ENSMUSG00000083422	1	0	0	0	0	0
ENSMUSG00000094979	0	0	0	0	0	0
ENSMUSG00000081417	0	0	0	0	0	0
ENSMUSG00000103448	0	0	0	0	0	0
ENSMUSG00000100212	0	1	0	0	0	0
ENSMUSG00000100648	0	4	0	1	1	2
ENSMUSG00000088585	0	0	0	0	0	0
ENSMUSG00000048960	1248	1236	884	657	937	613
ENSMUSG00000077318	0	0	0	0	0	0
ENSMUSG00000101827	0	0	0	0	0	0
ENSMUSG00000103494	0	0	0	0	0	0
ENSMUSG00000057715	39	16	25	43	20	28
ENSMUSG00000103825	0	0	0	0	0	0
ENSMUSG00000099845	0	0	0	0	0	0
ENSMUSG00000103561	0	0	0	0	0	0
ENSMUSG00000101610	0	0	0	0	0	0
ENSMUSG00000093864	0	0	0	0	0	0
ENSMUSG00000098555	0	0	0	0	0	0
ENSMUSG00000097628	3	3	3	2	2	3
ENSMUSG00000098163	0	0	0	0	0	0
ENSMUSG00000097171	0	0	0	0	0	0
ENSMUSG00000101314	0	0	0	0	0	0
ENSMUSG00000016918	2416	2718	2364	1967	2375	1673
ENSMUSG00000025938	87	96	61	142	233	146
ENSMUSG00000104518	0	0	0	0	0	0
ENSMUSG00000069620	0	0	0	0	0	0
ENSMUSG00000099498	0	0	0	0	0	0
ENSMUSG00000042414	2	0	4	0	4	1
ENSMUSG00000005886	1583	1658	1476	1052	2043	1044
ENSMUSG00000103506	4	1	0	0	0	1
ENSMUSG00000103495	0	0	0	0	0	0
ENSMUSG00000099183	0	0	0	0	0	0
ENSMUSG00000102639	0	0	0	0	0	0
ENSMUSG00000104170	0	0	0	0	0	0
ENSMUSG00000087782	0	1	0	0	0	0
ENSMUSG00000103085	0	2	0	1	0	1
ENSMUSG00000102664	0	1	1	0	0	0
ENSMUSG00000101476	0	0	0	0	0	0
ENSMUSG00000101171	0	0	0	0	0	0
ENSMUSG00000025935	2419	2310	2010	3052	3213	2943
ENSMUSG00000025937	663	718	506	625	621	535
ENSMUSG00000102982	0	5	5	2	0	3
ENSMUSG00000067813	1	5	1	0	9	0
ENSMUSG00000077368	0	0	0	0	0	0
ENSMUSG00000097711	15	22	23	5	21	7
ENSMUSG00000102166	1	0	1	2	2	0
ENSMUSG00000089358	0	0	0	0	0	0
ENSMUSG00000104209	0	0	0	0	0	0
ENSMUSG00000025932	861	926	649	546	815	550
ENSMUSG00000095853	0	0	0	0	0	0
ENSMUSG00000102588	0	1	0	0	0	0
ENSMUSG00000054493	0	0	3	0	1	0
ENSMUSG00000025930	13	36	24	27	36	48
ENSMUSG00000103492	1	0	0	0	0	0
ENSMUSG00000081201	17	19	19	12	5	4
ENSMUSG00000082193	13	14	27	36	18	23
ENSMUSG00000032769	12	17	8	8	11	11
ENSMUSG00000088159	0	0	0	0	0	0
ENSMUSG00000073737	8	5	12	3	7	3
ENSMUSG00000092083	32	31	16	14	23	14
ENSMUSG00000102937	0	0	0	0	0	0
ENSMUSG00000104149	1	0	0	0	0	0
ENSMUSG00000088829	0	0	0	0	0	0
ENSMUSG00000077377	0	0	0	0	0	0
ENSMUSG00000101652	0	0	0	0	0	0
ENSMUSG00000100814	0	0	0	0	0	0
ENSMUSG00000025925	1373	1188	1063	992	1106	793
ENSMUSG00000104379	4	2	3	0	0	0
ENSMUSG00000032719	5	1	0	0	6	4
ENSMUSG00000088943	0	0	0	0	0	0
ENSMUSG00000100652	0	0	0	0	0	0
ENSMUSG00000067795	3	2	3	2	7	5
ENSMUSG00000043716	53938	46772	47008	72260	46524	62527
ENSMUSG00000025921	928	724	660	627	791	606
ENSMUSG00000104165	0	0	0	0	0	0
ENSMUSG00000100868	0	0	0	0	0	0
ENSMUSG00000025920	754	807	629	569	721	494
ENSMUSG00000089982	1	0	0	0	0	0
ENSMUSG00000025939	987	1000	865	1005	789	809
ENSMUSG00000102457	0	0	1	0	0	0
ENSMUSG00000079658	4193	3934	3400	6374	3659	5427
ENSMUSG00000097744	1	0	0	1	0	2
ENSMUSG00000100959	0	0	0	0	0	0
ENSMUSG00000025940	1146	1144	987	2348	1277	2166
ENSMUSG00000025779	20	26	20	26	27	17
ENSMUSG00000100093	0	0	0	0	0	0
ENSMUSG00000091020	1	1	2	0	0	2
ENSMUSG00000101640	0	0	0	0	0	0
ENSMUSG00000104133	0	0	0	0	0	0
ENSMUSG00000042686	177	115	168	73	111	84
ENSMUSG00000100110	0	0	0	0	0	0
ENSMUSG00000025777	45	53	33	40	33	36
ENSMUSG00000099899	1	0	0	0	0	3
ENSMUSG00000100272	0	0	0	0	0	0
ENSMUSG00000100398	0	0	0	0	0	0
ENSMUSG00000101589	64	56	53	29	38	18
ENSMUSG00000102048	1	0	0	0	0	0
ENSMUSG00000089534	0	0	0	0	0	0
ENSMUSG00000067780	13	15	13	11	11	12
ENSMUSG00000100053	7	10	12	1	2	1
ENSMUSG00000085125	26	15	26	13	5	15
ENSMUSG00000025776	718	742	650	952	674	782
ENSMUSG00000099895	0	0	0	0	0	0
ENSMUSG00000100554	0	0	0	0	0	0
ENSMUSG00000099473	0	0	0	0	0	0
ENSMUSG00000099591	0	0	0	0	0	0
ENSMUSG00000109887	3	2	3	3	1	3
ENSMUSG00000102001	0	0	0	0	0	0
ENSMUSG00000101717	0	0	0	0	0	0
ENSMUSG00000025774	0	0	0	0	0	0
ENSMUSG00000070977	0	0	0	0	0	0
ENSMUSG00000073735	0	0	0	0	0	0
ENSMUSG00000067773	0	0	0	0	0	0
ENSMUSG00000101685	0	0	0	0	0	0
ENSMUSG00000101306	0	0	0	0	0	0
ENSMUSG00000088800	0	0	0	0	0	0
ENSMUSG00000101644	0	0	0	0	0	0
ENSMUSG00000099433	0	0	0	0	0	0
ENSMUSG00000089787	0	1	0	0	0	0
ENSMUSG00000042596	3	7	1	11	0	3
ENSMUSG00000100720	15	10	11	6	7	7
ENSMUSG00000025927	649	779	596	417	539	287
ENSMUSG00000100538	0	0	0	0	0	0
ENSMUSG00000101117	0	0	0	0	0	0
ENSMUSG00000100204	22	18	10	8	15	15
ENSMUSG00000084668	0	0	0	0	0	0
ENSMUSG00000102597	0	0	0	0	0	0
ENSMUSG00000043760	11	22	16	9	5	6
ENSMUSG00000104095	0	0	0	0	0	0
ENSMUSG00000089914	0	0	0	0	0	0
ENSMUSG00000090142	0	0	0	0	0	0
ENSMUSG00000070175	0	0	0	0	0	0
ENSMUSG00000065559	0	0	0	0	0	0
ENSMUSG00000099906	1	8	15	3	0	0
ENSMUSG00000065480	0	0	0	0	0	0
ENSMUSG00000025929	0	0	0	0	0	0
ENSMUSG00000041872	1	2	0	0	1	2
ENSMUSG00000041859	7301	6987	5309	6338	10324	5738
ENSMUSG00000099714	0	0	0	0	0	0
ENSMUSG00000102121	0	0	0	0	0	0
ENSMUSG00000088858	0	0	0	0	0	0
ENSMUSG00000097934	9	3	5	2	0	0
ENSMUSG00000025931	111	162	140	166	160	134
ENSMUSG00000077314	0	0	0	0	0	0
ENSMUSG00000100929	0	0	0	0	0	0
ENSMUSG00000041809	34	27	39	25	46	13
ENSMUSG00000041779	405	522	385	348	547	338
ENSMUSG00000099971	0	0	0	0	1	0
ENSMUSG00000100819	6	11	10	12	10	4
ENSMUSG00000025933	101	106	110	69	63	52
ENSMUSG00000102633	0	0	0	0	0	0
ENSMUSG00000025934	3	5	1	3	7	3
ENSMUSG00000099343	0	0	0	0	1	0
ENSMUSG00000096375	0	0	1	3	1	0
ENSMUSG00000025936	0	0	0	0	0	0
ENSMUSG00000093963	0	0	0	0	0	0
ENSMUSG00000067750	0	2	2	1	0	0
ENSMUSG00000086194	0	0	0	0	0	0
ENSMUSG00000094436	0	0	0	0	0	0
ENSMUSG00000041722	0	0	0	0	0	0
ENSMUSG00000085507	0	0	0	0	0	0
ENSMUSG00000094926	0	0	0	0	0	0
ENSMUSG00000085079	0	0	0	0	0	0
ENSMUSG00000085679	0	0	1	0	0	0
ENSMUSG00000028033	130	105	172	69	95	53
ENSMUSG00000104138	0	0	0	0	0	0
ENSMUSG00000082935	733	714	620	1081	685	884
ENSMUSG00000103748	0	0	0	0	0	0
ENSMUSG00000097109	0	0	0	0	1	0
ENSMUSG00000099692	0	0	0	0	0	0
ENSMUSG00000100418	0	0	0	0	0	0
ENSMUSG00000041670	26	29	25	25	33	28
ENSMUSG00000097642	0	0	0	0	0	0
ENSMUSG00000101468	0	0	0	0	0	0
ENSMUSG00000101227	0	0	0	0	0	0
ENSMUSG00000073730	0	0	0	0	0	0
ENSMUSG00000089553	0	0	0	0	0	0
ENSMUSG00000102766	0	0	1	1	0	0
ENSMUSG00000065405	0	0	0	0	0	0
ENSMUSG00000097970	30	22	22	12	7	1
ENSMUSG00000065567	0	0	0	0	0	0
ENSMUSG00000100775	19	6	0	4	0	0
ENSMUSG00000101226	0	0	0	0	0	0
ENSMUSG00000026158	396	481	428	287	300	291
ENSMUSG00000097920	1	0	0	0	1	0
ENSMUSG00000099503	0	0	0	0	0	0
ENSMUSG00000026156	3	4	4	8	8	8
ENSMUSG00000026155	1617	1830	1421	1667	2000	1484
ENSMUSG00000026154	398	328	358	738	362	585
ENSMUSG00000102495	0	0	1	0	0	0
ENSMUSG00000026153	1939	1758	1569	1065	1071	941
ENSMUSG00000102398	2	3	4	1	0	4
ENSMUSG00000097670	0	0	0	0	0	0
ENSMUSG00000026147	1235	1337	1449	1023	916	935
ENSMUSG00000026141	2	5	0	0	1	2
ENSMUSG00000077463	0	0	0	0	0	0
ENSMUSG00000099997	5	8	2	8	9	7
ENSMUSG00000100131	109	144	97	23	10	19
ENSMUSG00000067736	21	22	25	4	3	4
ENSMUSG00000101939	37	51	30	21	17	21
ENSMUSG00000101111	276	482	225	90	49	104
ENSMUSG00000100862	437	473	339	54	34	63
ENSMUSG00000102070	273	274	223	43	27	63
ENSMUSG00000101249	263	278	211	38	10	40
ENSMUSG00000073725	647	602	550	649	621	552
ENSMUSG00000100808	0	0	0	0	0	0
ENSMUSG00000100483	0	0	0	0	0	0
ENSMUSG00000100450	0	0	0	0	0	0
ENSMUSG00000099392	0	0	0	0	0	0
ENSMUSG00000033569	28	34	13	49	51	45
ENSMUSG00000080849	0	0	0	0	0	0
ENSMUSG00000104257	0	0	0	0	0	0
ENSMUSG00000096866	0	0	0	0	0	0
ENSMUSG00000102296	0	0	0	0	0	0
ENSMUSG00000103209	0	0	0	0	0	0
ENSMUSG00000104027	0	0	0	0	0	0
ENSMUSG00000102407	0	0	0	0	0	0
ENSMUSG00000103214	0	0	0	0	0	0
ENSMUSG00000104100	0	0	0	0	0	0
ENSMUSG00000084740	0	0	0	0	0	0
ENSMUSG00000103889	0	1	0	0	0	0
ENSMUSG00000101301	0	0	0	0	0	0
ENSMUSG00000104221	0	0	0	0	0	0
ENSMUSG00000102250	0	0	0	0	0	0
ENSMUSG00000102317	0	0	0	0	0	0
ENSMUSG00000103563	2	0	0	0	0	0
ENSMUSG00000102465	1	0	0	0	0	0
ENSMUSG00000102659	0	0	0	0	0	0
ENSMUSG00000103924	0	0	1	0	0	0
ENSMUSG00000104132	0	0	1	0	0	0
ENSMUSG00000102747	0	1	0	0	0	0
ENSMUSG00000102386	0	3	0	0	1	0
ENSMUSG00000103004	0	0	0	0	0	0
ENSMUSG00000104516	0	1	1	3	0	0
ENSMUSG00000101618	0	0	0	0	0	0
ENSMUSG00000099458	0	0	0	0	0	0
ENSMUSG00000088111	0	0	0	0	0	0
ENSMUSG00000073722	0	0	0	0	0	0
ENSMUSG00000095256	0	0	0	0	0	0
ENSMUSG00000100310	0	0	0	0	0	0
ENSMUSG00000101514	0	0	0	0	0	0
ENSMUSG00000101033	0	0	0	0	0	0
ENSMUSG00000101372	1	0	1	0	0	0
ENSMUSG00000103241	0	0	0	0	0	0
ENSMUSG00000086240	305	202	165	525	266	310
ENSMUSG00000048411	0	0	0	0	0	0
ENSMUSG00000081557	0	0	2	0	0	1
ENSMUSG00000058590	0	0	0	0	0	0
ENSMUSG00000101235	0	0	0	0	0	0
ENSMUSG00000064433	0	0	0	0	0	0
ENSMUSG00000080625	0	0	0	0	0	0
ENSMUSG00000080391	0	0	0	0	0	0
ENSMUSG00000099257	0	0	0	0	0	0
ENSMUSG00000099492	25	22	20	14	17	13
ENSMUSG00000101726	0	0	0	0	0	0
ENSMUSG00000096829	0	0	0	0	0	0
ENSMUSG00000098883	0	0	0	0	0	0
ENSMUSG00000053185	0	0	0	0	0	0
ENSMUSG00000100261	13	11	14	7	12	15
ENSMUSG00000101180	0	0	0	0	3	0
ENSMUSG00000048874	3106	3168	2680	1583	2247	1395
ENSMUSG00000103783	2	0	0	3	0	0
ENSMUSG00000104315	0	0	1	0	2	2
ENSMUSG00000026064	1354	1239	1079	2179	1685	1860
ENSMUSG00000086151	0	0	0	0	0	0
ENSMUSG00000086726	0	0	0	0	0	0
ENSMUSG00000087346	0	0	0	0	0	0
ENSMUSG00000100371	0	0	0	0	0	0
ENSMUSG00000100237	0	0	0	0	0	0
ENSMUSG00000098529	0	0	0	0	0	0
ENSMUSG00000086727	0	0	0	0	0	0
ENSMUSG00000100910	0	0	0	0	0	0
ENSMUSG00000099796	0	0	0	0	0	0
ENSMUSG00000050217	0	0	0	0	0	0
ENSMUSG00000026063	0	0	0	0	0	0
ENSMUSG00000077664	0	0	0	0	0	0
ENSMUSG00000100205	0	0	0	0	0	0
ENSMUSG00000100592	0	0	0	0	0	0
ENSMUSG00000094215	0	0	0	0	0	0
ENSMUSG00000101093	0	0	0	0	0	0
ENSMUSG00000070960	55	53	44	59	74	52
ENSMUSG00000088620	0	0	0	0	0	0
ENSMUSG00000082159	0	0	0	0	0	0
ENSMUSG00000026058	28	49	24	44	43	43
ENSMUSG00000064688	0	0	0	0	0	0
ENSMUSG00000103482	0	0	0	0	0	0
ENSMUSG00000104498	0	0	0	0	0	0
ENSMUSG00000104313	0	0	0	0	0	0
ENSMUSG00000102865	0	0	0	0	0	0
ENSMUSG00000102321	0	0	0	0	0	0
ENSMUSG00000091318	0	0	0	0	0	0
ENSMUSG00000089489	0	0	0	0	0	0
ENSMUSG00000104433	0	0	0	0	0	0
ENSMUSG00000089395	0	0	0	0	0	0
ENSMUSG00000102926	0	0	0	0	0	0
ENSMUSG00000100497	0	0	0	0	0	0
ENSMUSG00000102917	0	0	0	0	0	0
ENSMUSG00000100481	2	5	4	1	2	1
ENSMUSG00000100590	0	0	0	0	0	0
ENSMUSG00000088750	0	0	0	0	0	0
ENSMUSG00000104230	0	0	0	0	0	0
ENSMUSG00000101754	0	0	0	0	0	0
ENSMUSG00000065223	0	0	0	0	0	0
ENSMUSG00000100318	0	0	0	0	0	0
ENSMUSG00000101612	0	0	0	0	0	0
ENSMUSG00000065260	0	0	0	0	0	0
ENSMUSG00000026134	1661	1428	1327	2012	1647	1778
ENSMUSG00000101682	0	1	0	0	0	0
ENSMUSG00000102714	1	0	0	0	0	0
ENSMUSG00000102093	0	0	0	0	0	0
ENSMUSG00000103746	7	11	20	11	26	29
ENSMUSG00000102198	0	0	0	0	1	0
ENSMUSG00000004768	956	865	725	802	1005	812
ENSMUSG00000042215	901	945	680	1458	1414	1506
ENSMUSG00000103072	0	1	0	0	0	0
ENSMUSG00000042197	1865	1801	1498	1692	1764	1361
ENSMUSG00000081402	5	11	9	1	2	2
ENSMUSG00000042182	56	66	50	48	47	51
ENSMUSG00000104416	0	0	0	0	0	1
ENSMUSG00000026131	1339	1760	1410	535	996	688
ENSMUSG00000103596	0	0	1	0	0	0
ENSMUSG00000099382	0	0	0	0	0	0
ENSMUSG00000084506	0	0	0	0	0	0
ENSMUSG00000103364	0	1	0	1	0	0
ENSMUSG00000105982	0	0	0	0	0	0
ENSMUSG00000096992	10	7	7	5	1	6
ENSMUSG00000103001	0	0	0	0	0	0
ENSMUSG00000104397	0	0	0	0	0	0
ENSMUSG00000102839	0	0	0	0	0	0
ENSMUSG00000101206	0	0	0	0	0	0
ENSMUSG00000101462	4	3	4	4	7	5
ENSMUSG00000102336	23	29	13	29	26	16
ENSMUSG00000092852	0	0	0	0	0	0
ENSMUSG00000042111	811	690	751	1250	878	1073
ENSMUSG00000101711	0	0	0	0	0	0
ENSMUSG00000026127	2588	2364	1872	2914	3051	2708
ENSMUSG00000026126	38	39	36	55	25	69
ENSMUSG00000100280	0	1	3	1	0	1
ENSMUSG00000101223	0	0	0	0	0	0
ENSMUSG00000026125	0	0	0	0	0	0
ENSMUSG00000101116	0	0	0	0	0	0
ENSMUSG00000026124	9	5	12	12	11	5
ENSMUSG00000101803	0	0	0	0	0	0
ENSMUSG00000037529	0	0	0	0	0	0
ENSMUSG00000045815	0	0	0	0	0	0
ENSMUSG00000045174	10	4	4	3	5	4
ENSMUSG00000100524	0	0	0	0	0	0
ENSMUSG00000102499	0	0	0	0	0	0
ENSMUSG00000103521	0	0	0	0	0	0
ENSMUSG00000104098	0	0	0	0	0	0
ENSMUSG00000037509	54	63	75	64	56	59
ENSMUSG00000102537	0	0	0	0	0	0
ENSMUSG00000102612	0	0	0	0	0	0
ENSMUSG00000104002	15	15	14	15	6	5
ENSMUSG00000037503	6212	6573	5242	6253	7518	5726
ENSMUSG00000104358	0	1	0	0	0	0
ENSMUSG00000026123	491	572	417	533	812	528
ENSMUSG00000103716	0	0	0	0	0	0
ENSMUSG00000103548	0	1	2	1	1	0
ENSMUSG00000103760	1	0	0	0	0	0
ENSMUSG00000103997	0	0	0	0	0	0
ENSMUSG00000077231	0	0	1	0	0	0
ENSMUSG00000104417	0	0	0	0	0	0
ENSMUSG00000064601	0	0	0	0	0	0
ENSMUSG00000101714	0	0	0	0	0	0
ENSMUSG00000102531	0	0	0	0	0	0
ENSMUSG00000103096	0	0	0	0	0	0
ENSMUSG00000102279	0	0	0	0	0	0
ENSMUSG00000103708	2	2	0	0	2	0
ENSMUSG00000104201	0	0	0	0	1	0
ENSMUSG00000102434	0	0	0	0	0	0
ENSMUSG00000045216	851	858	805	1061	1592	1042
ENSMUSG00000104523	0	0	0	0	0	0
ENSMUSG00000102202	1	0	0	0	0	0
ENSMUSG00000037470	2848	2853	2288	2024	3448	1920
ENSMUSG00000098752	0	0	0	0	0	0
ENSMUSG00000047180	38	39	38	31	16	33
ENSMUSG00000037447	20	22	42	29	39	12
ENSMUSG00000102762	0	0	0	0	0	0
ENSMUSG00000010453	1555	1627	1355	1093	1296	1005
ENSMUSG00000098680	0	0	0	0	0	0
ENSMUSG00000037432	0	1	0	0	0	1
ENSMUSG00000001143	678	697	643	647	930	625
ENSMUSG00000037408	159	150	122	137	256	193
ENSMUSG00000104316	0	0	0	0	0	2
ENSMUSG00000106081	0	0	0	0	0	0
ENSMUSG00000001138	677	642	535	525	822	575
ENSMUSG00000102845	0	0	0	0	0	0
ENSMUSG00000067653	22	19	27	7	13	13
ENSMUSG00000109510	0	0	0	0	0	0
ENSMUSG00000079610	111	115	122	126	97	117
ENSMUSG00000026121	1378	1214	1174	1124	1574	1123
ENSMUSG00000087589	36	46	35	39	55	47
ENSMUSG00000046337	10	4	13	9	11	9
ENSMUSG00000089906	1	0	0	1	0	0
ENSMUSG00000077939	0	0	0	0	0	0
ENSMUSG00000061518	3186	2823	2575	6404	4083	5860
ENSMUSG00000037351	3218	3030	2373	3632	5026	3383
ENSMUSG00000102416	2	0	0	0	0	0
ENSMUSG00000104237	0	0	0	0	0	0
ENSMUSG00000026117	2	2	3	5	3	1
ENSMUSG00000097291	0	0	0	0	0	0
ENSMUSG00000026116	1798	2037	1566	1390	2627	1665
ENSMUSG00000103016	0	0	1	0	0	0
ENSMUSG00000102930	0	0	0	0	0	0
ENSMUSG00000103159	0	0	0	0	0	0
ENSMUSG00000080054	8	4	7	13	6	9
ENSMUSG00000095944	0	0	0	0	0	0
ENSMUSG00000050122	0	1	1	3	0	0
ENSMUSG00000103603	0	0	0	0	0	0
ENSMUSG00000026114	0	0	0	0	0	0
ENSMUSG00000102231	0	0	0	0	0	0
ENSMUSG00000026113	259	297	239	132	140	100
ENSMUSG00000086064	0	0	0	0	0	0
ENSMUSG00000102879	0	0	0	0	0	0
ENSMUSG00000026112	3197	3290	2408	3032	4558	3121
ENSMUSG00000026111	1029	999	1022	1378	907	1328
ENSMUSG00000026110	214	235	158	89	189	126
ENSMUSG00000103948	0	0	0	0	0	0
ENSMUSG00000087233	0	0	0	0	0	0
ENSMUSG00000026090	37	49	20	35	36	50
ENSMUSG00000089767	0	0	0	0	0	0
ENSMUSG00000104365	0	0	0	0	0	0
ENSMUSG00000102650	0	0	0	0	0	0
ENSMUSG00000060771	334	307	276	197	171	165
ENSMUSG00000097268	0	2	1	0	1	1
ENSMUSG00000037216	115	131	104	118	124	114
ENSMUSG00000026088	622	543	502	647	424	558
ENSMUSG00000026087	2261	2044	1783	3079	2097	2705
ENSMUSG00000061584	0	0	1	0	0	0
ENSMUSG00000087374	0	0	0	0	0	0
ENSMUSG00000026085	0	0	0	0	0	0
ENSMUSG00000089141	0	0	0	0	0	0
ENSMUSG00000058407	3415	3045	2863	3801	2885	3482
ENSMUSG00000026083	6502	6508	4567	2571	5267	2266
ENSMUSG00000026082	1408	1391	1263	842	857	721
ENSMUSG00000103804	6	8	14	4	1	3
ENSMUSG00000102716	0	0	0	0	0	0
ENSMUSG00000037138	937	988	861	494	843	442
ENSMUSG00000085391	0	0	0	0	2	0
ENSMUSG00000085280	0	0	0	0	0	0
ENSMUSG00000087131	0	0	0	0	0	0
ENSMUSG00000102984	0	0	0	0	0	0
ENSMUSG00000102541	0	0	0	0	0	0
ENSMUSG00000103531	0	1	0	0	1	0
ENSMUSG00000048814	143	166	107	134	214	125
ENSMUSG00000026080	159	177	131	325	278	303
ENSMUSG00000103647	0	0	0	0	0	0
ENSMUSG00000102447	0	4	0	0	0	2
ENSMUSG00000067604	0	0	0	0	0	0
ENSMUSG00000026078	1906	1590	1357	2054	1651	1548
ENSMUSG00000103046	43	26	61	17	7	13
ENSMUSG00000104188	0	0	0	0	0	0
ENSMUSG00000103182	0	0	0	0	0	0
ENSMUSG00000098833	0	0	0	0	0	0
ENSMUSG00000026077	6	2	2	2	3	1
ENSMUSG00000092553	0	0	0	0	0	0
ENSMUSG00000092563	0	0	0	0	0	0
ENSMUSG00000073702	24025	21149	22623	43766	23496	38391
ENSMUSG00000003134	135	148	119	113	119	85
ENSMUSG00000102607	0	0	0	0	0	0
ENSMUSG00000104827	0	0	0	0	0	0
ENSMUSG00000065629	0	0	0	0	0	0
ENSMUSG00000003135	1797	1621	1392	1690	1849	1433
ENSMUSG00000085894	60	52	44	35	14	23
ENSMUSG00000077704	27	29	35	6	1	8
ENSMUSG00000048234	894	807	676	794	1051	789
ENSMUSG00000064936	1	2	2	0	1	0
ENSMUSG00000102471	0	0	0	0	1	0
ENSMUSG00000050967	0	10	7	11	6	2
ENSMUSG00000097083	0	0	0	0	0	0
ENSMUSG00000057173	9	8	3	9	12	7
ENSMUSG00000091937	1	0	0	0	0	0
ENSMUSG00000101634	2	0	3	0	5	0
ENSMUSG00000026074	7001	6722	5778	4353	6307	4026
ENSMUSG00000102985	0	0	0	0	0	0
ENSMUSG00000026073	6	4	6	7	3	13
ENSMUSG00000097899	0	0	1	0	0	0
ENSMUSG00000102975	0	0	1	0	0	0
ENSMUSG00000026072	53	49	54	65	53	53
ENSMUSG00000103560	0	0	0	0	2	0
ENSMUSG00000070942	27	22	2	19	13	18
ENSMUSG00000103230	0	0	1	1	0	0
ENSMUSG00000026069	2	0	4	7	0	10
ENSMUSG00000026070	0	0	0	0	0	0
ENSMUSG00000026068	5	5	7	10	7	2
ENSMUSG00000104441	0	0	0	0	0	0
ENSMUSG00000026065	0	0	0	0	0	0
ENSMUSG00000102676	0	0	0	0	0	0
ENSMUSG00000026062	4	0	0	0	0	0
ENSMUSG00000103679	0	0	0	0	0	0
ENSMUSG00000103270	0	0	0	0	1	0
ENSMUSG00000041945	59	70	81	100	70	84
ENSMUSG00000079588	13	12	14	17	6	26
ENSMUSG00000094136	0	0	0	0	0	0
ENSMUSG00000104072	0	0	0	0	0	0
ENSMUSG00000100185	0	0	0	0	0	0
ENSMUSG00000100832	9	6	5	12	6	14
ENSMUSG00000100178	0	0	0	0	0	0
ENSMUSG00000101877	0	0	0	0	0	0
ENSMUSG00000053640	0	0	0	0	0	0
ENSMUSG00000101919	0	0	0	0	0	0
ENSMUSG00000101299	2	1	1	0	0	2
ENSMUSG00000100180	0	0	0	0	0	0
ENSMUSG00000103106	1	2	1	0	0	2
ENSMUSG00000060424	193	245	151	375	187	313
ENSMUSG00000104199	0	0	0	0	0	0
ENSMUSG00000093436	3	1	3	3	3	8
ENSMUSG00000045515	428	536	226	583	622	558
ENSMUSG00000097063	13	9	4	17	4	7
ENSMUSG00000099784	0	0	0	0	0	1
ENSMUSG00000060679	1420	1267	1151	1838	1316	1565
ENSMUSG00000077448	0	0	0	0	0	0
ENSMUSG00000041907	94	94	67	195	119	137
ENSMUSG00000089088	0	0	0	0	0	0
ENSMUSG00000070939	568	655	453	460	646	471
ENSMUSG00000100269	0	0	0	0	0	0
ENSMUSG00000041878	5	6	10	6	2	3
ENSMUSG00000010290	1538	1460	1220	1471	1374	1572
ENSMUSG00000008136	435	285	333	345	279	279
ENSMUSG00000094497	35	21	20	41	58	40
ENSMUSG00000099576	1	0	0	0	0	0
ENSMUSG00000099694	0	0	0	0	0	0
ENSMUSG00000101923	0	0	0	0	0	0
ENSMUSG00000066877	789	729	638	931	1085	897
ENSMUSG00000103422	0	0	0	0	0	0
ENSMUSG00000103945	23	15	15	11	10	10
ENSMUSG00000026051	2	1	0	3	1	7
ENSMUSG00000100764	2	2	1	0	6	2
ENSMUSG00000100635	0	0	0	0	0	0
ENSMUSG00000100480	2	2	6	0	8	2
ENSMUSG00000057363	956	921	665	1009	798	874
ENSMUSG00000090243	0	1	0	0	0	0
ENSMUSG00000100701	0	0	0	0	0	2
ENSMUSG00000101395	0	0	0	0	0	0
ENSMUSG00000088848	0	0	0	0	0	0
ENSMUSG00000095757	0	0	0	0	0	0
ENSMUSG00000041763	4269	4237	3332	1625	3127	1367
ENSMUSG00000047343	3	1	2	3	0	7
ENSMUSG00000090106	0	0	0	0	0	0
ENSMUSG00000091844	42	34	23	3	2	4
ENSMUSG00000026049	1163	1061	884	2246	1007	1642
ENSMUSG00000101104	0	0	0	0	0	0
ENSMUSG00000026047	1604	1475	1233	1716	1457	1592
ENSMUSG00000041684	1009	1034	834	1321	1099	1104
ENSMUSG00000026048	1036	912	793	425	574	397
ENSMUSG00000046828	0	0	0	0	0	0
ENSMUSG00000089703	0	0	0	0	0	0
ENSMUSG00000100966	0	0	0	0	0	0
ENSMUSG00000100769	0	0	0	0	0	0
ENSMUSG00000101567	12	4	7	6	5	6
ENSMUSG00000056870	871	795	774	1110	686	927
ENSMUSG00000102319	0	0	2	0	0	0
ENSMUSG00000089877	0	0	2	0	0	0
ENSMUSG00000101701	0	0	0	0	0	0
ENSMUSG00000103071	1	0	0	0	0	0
ENSMUSG00000100434	0	0	0	0	0	0
ENSMUSG00000100013	0	0	0	0	0	0
ENSMUSG00000101251	0	0	0	0	0	0
ENSMUSG00000101937	0	0	0	0	0	0
ENSMUSG00000026043	10361	13424	13850	7590	9497	6583
ENSMUSG00000105211	0	0	0	0	0	0
ENSMUSG00000026042	2636	2781	3694	1192	2101	1239
ENSMUSG00000104476	0	5	0	0	1	5
ENSMUSG00000100218	0	0	0	0	0	0
ENSMUSG00000100361	0	0	0	1	0	0
ENSMUSG00000100894	1	0	0	0	0	0
ENSMUSG00000095121	0	0	0	0	0	0
ENSMUSG00000065255	0	0	0	0	0	0
ENSMUSG00000100843	0	2	1	2	0	0
ENSMUSG00000087764	0	0	0	0	0	0
ENSMUSG00000025995	3896	3498	2853	3471	3291	3108
ENSMUSG00000099850	0	0	0	0	0	0
ENSMUSG00000084817	280	239	293	428	328	412
ENSMUSG00000098549	0	0	0	0	0	0
ENSMUSG00000099381	0	0	0	0	0	0
ENSMUSG00000025993	193	386	176	283	655	248
ENSMUSG00000099946	0	0	0	0	0	0
ENSMUSG00000070896	0	0	0	1	0	0
ENSMUSG00000090682	0	0	0	0	0	0
ENSMUSG00000044457	0	0	0	0	0	0
ENSMUSG00000099432	0	0	0	0	0	0
ENSMUSG00000041144	106	104	130	55	36	28
ENSMUSG00000096047	0	0	0	0	0	0
ENSMUSG00000101262	1	3	2	4	2	2
ENSMUSG00000101337	6	4	5	7	1	0
ENSMUSG00000025986	6135	5305	4591	4060	5342	3755
ENSMUSG00000100213	28	34	36	14	13	14
ENSMUSG00000103129	0	0	1	0	0	0
ENSMUSG00000100160	0	0	0	0	1	0
ENSMUSG00000101921	0	0	0	0	0	0
ENSMUSG00000101447	0	0	0	0	0	0
ENSMUSG00000081185	9	16	12	7	4	10
ENSMUSG00000103246	0	0	0	0	0	0
ENSMUSG00000098876	0	0	0	0	0	0
ENSMUSG00000100530	0	0	0	0	0	0
ENSMUSG00000104067	2	1	0	0	0	0
ENSMUSG00000100033	8	7	7	4	7	4
ENSMUSG00000094968	0	0	0	0	0	0
ENSMUSG00000088017	0	0	0	0	0	0
ENSMUSG00000101996	0	0	0	0	0	0
ENSMUSG00000096973	0	0	1	0	0	0
ENSMUSG00000064943	0	0	0	0	0	0
ENSMUSG00000100866	0	0	0	0	0	0
ENSMUSG00000101721	0	0	0	0	0	0
ENSMUSG00000099376	0	0	0	0	0	0
ENSMUSG00000097883	0	0	0	0	0	0
ENSMUSG00000092790	0	0	0	0	0	0
ENSMUSG00000099698	0	0	0	0	0	0
ENSMUSG00000099454	0	0	0	0	0	0
ENSMUSG00000051616	0	0	0	0	0	0
ENSMUSG00000099627	0	0	0	0	0	0
ENSMUSG00000099577	0	0	0	0	0	0
ENSMUSG00000099882	0	0	0	0	0	0
ENSMUSG00000101760	0	0	0	0	0	0
ENSMUSG00000099608	0	0	0	0	0	0
ENSMUSG00000099864	0	0	0	0	0	0
ENSMUSG00000098249	0	0	0	0	0	0
ENSMUSG00000100451	0	0	0	0	0	0
ENSMUSG00000099941	0	0	0	0	0	0
ENSMUSG00000084531	0	0	0	0	0	0
ENSMUSG00000100816	5	1	1	0	0	2
ENSMUSG00000026109	40	50	38	40	34	44
ENSMUSG00000100671	0	0	0	0	0	0
ENSMUSG00000092906	0	0	0	0	0	0
ENSMUSG00000101242	2	0	1	0	1	1
ENSMUSG00000099924	0	0	0	0	0	0
ENSMUSG00000099625	0	0	0	0	0	0
ENSMUSG00000101799	0	0	0	3	1	0
ENSMUSG00000045954	306	347	368	288	221	215
ENSMUSG00000099741	0	0	0	0	0	0
ENSMUSG00000101702	0	1	0	0	0	0
ENSMUSG00000026107	770	640	970	591	668	530
ENSMUSG00000099413	2	3	3	0	1	0
ENSMUSG00000103424	0	0	0	0	0	0
ENSMUSG00000101741	2	1	0	1	5	0
ENSMUSG00000018417	2683	2610	2040	1365	2005	1160
ENSMUSG00000101724	0	2	0	0	0	0
ENSMUSG00000100313	0	0	0	0	0	0
ENSMUSG00000100696	0	0	0	0	0	0
ENSMUSG00000099135	0	0	0	0	0	0
ENSMUSG00000072324	0	2	1	0	0	1
ENSMUSG00000062939	10	14	10	6	14	7
ENSMUSG00000101628	0	0	0	0	0	0
ENSMUSG00000078291	2	6	1	1	2	0
ENSMUSG00000109599	4	5	7	16	3	9
ENSMUSG00000026104	103	130	70	63	105	83
ENSMUSG00000099569	0	0	0	0	0	0
ENSMUSG00000026103	3605	2965	2743	2301	1968	1970
ENSMUSG00000099648	0	0	0	0	0	0
ENSMUSG00000065192	0	0	0	0	0	0
ENSMUSG00000002881	540	458	495	517	575	528
ENSMUSG00000097833	0	0	0	0	0	0
ENSMUSG00000101501	1	1	0	0	0	0
ENSMUSG00000100120	0	0	0	0	0	0
ENSMUSG00000099878	0	0	0	0	0	0
ENSMUSG00000100007	970	862	739	1513	1032	1201
ENSMUSG00000043015	481	448	526	408	251	377
ENSMUSG00000103630	0	0	2	0	0	0
ENSMUSG00000041439	53	53	49	35	58	45
ENSMUSG00000100302	0	0	0	0	0	0
ENSMUSG00000100230	0	0	0	0	0	0
ENSMUSG00000026102	183	208	191	186	213	191
ENSMUSG00000041426	605	623	486	862	519	749
ENSMUSG00000089802	0	0	0	0	0	0
ENSMUSG00000043629	65	91	43	57	73	51
ENSMUSG00000026100	35	59	37	42	35	36
ENSMUSG00000089334	0	0	0	0	0	0
ENSMUSG00000060715	3	4	5	0	0	2
ENSMUSG00000026098	889	759	715	559	522	451
ENSMUSG00000100763	0	0	0	0	3	0
ENSMUSG00000026097	1424	1383	1160	2679	1443	2316
ENSMUSG00000100679	0	2	0	0	0	0
ENSMUSG00000026096	579	474	520	629	407	478
ENSMUSG00000099913	0	0	0	1	0	0
ENSMUSG00000101838	3	2	0	1	0	1
ENSMUSG00000026095	615	537	532	655	506	659
ENSMUSG00000100267	0	0	0	0	0	0
ENSMUSG00000099450	0	0	0	0	0	0
ENSMUSG00000100069	0	0	0	0	0	0
ENSMUSG00000096141	31	29	22	42	25	37
ENSMUSG00000092657	0	0	0	0	0	0
ENSMUSG00000026094	351	387	356	324	306	298
ENSMUSG00000102405	0	0	0	0	0	0
ENSMUSG00000042807	266	240	202	194	253	186
ENSMUSG00000098443	0	0	0	0	0	0
ENSMUSG00000087949	0	0	0	0	0	0
ENSMUSG00000102868	0	0	0	0	0	0
ENSMUSG00000094013	0	0	0	0	0	0
ENSMUSG00000025983	36	37	39	25	26	16
ENSMUSG00000041303	2060	1923	1674	1533	1624	1516
ENSMUSG00000109809	1	0	0	0	0	0
ENSMUSG00000073678	661	617	541	345	711	352
ENSMUSG00000104136	0	2	1	0	0	0
ENSMUSG00000101130	0	0	0	0	0	0
ENSMUSG00000052331	314	373	299	188	262	177
ENSMUSG00000101674	0	0	0	0	0	0
ENSMUSG00000102503	1	0	2	0	0	0
ENSMUSG00000089245	0	0	0	0	0	0
ENSMUSG00000102642	0	0	0	0	0	0
ENSMUSG00000025982	13508	12996	11191	8182	10400	7261
ENSMUSG00000103030	1	0	2	3	1	1
ENSMUSG00000025981	547	462	377	582	509	544
ENSMUSG00000101122	4	10	4	4	1	1
ENSMUSG00000025980	36522	32705	22437	22724	36815	20957
ENSMUSG00000073676	10442	9013	7352	24428	12227	19837
ENSMUSG00000100736	0	0	1	0	0	0
ENSMUSG00000089670	4	8	7	2	10	2
ENSMUSG00000025979	2937	2602	2247	3997	2342	3181
ENSMUSG00000061863	1	0	0	0	0	1
ENSMUSG00000025978	106	199	128	197	161	175
ENSMUSG00000097649	36	44	30	28	27	41
ENSMUSG00000046994	627	557	378	741	660	694
ENSMUSG00000025977	6	3	4	3	3	3
ENSMUSG00000100215	443	308	351	507	227	463
ENSMUSG00000101945	0	0	0	0	0	0
ENSMUSG00000101085	0	0	0	0	0	0
ENSMUSG00000038349	31	27	57	33	46	26
ENSMUSG00000102145	0	0	0	0	0	0
ENSMUSG00000100309	46	35	28	54	43	49
ENSMUSG00000102831	0	0	0	0	0	0
ENSMUSG00000099950	0	1	0	0	0	0
ENSMUSG00000102491	0	0	0	0	0	0
ENSMUSG00000100372	0	0	0	0	0	0
ENSMUSG00000100944	1	2	1	2	0	0
ENSMUSG00000101332	0	0	0	0	0	0
ENSMUSG00000045336	0	0	0	0	0	0
ENSMUSG00000038331	94	102	60	103	105	58
ENSMUSG00000087022	4	6	5	5	1	7
ENSMUSG00000104310	0	0	0	0	0	0
ENSMUSG00000094128	0	0	0	0	0	0
ENSMUSG00000099945	0	0	0	0	0	0
ENSMUSG00000101429	1	1	1	0	0	0
ENSMUSG00000101129	1	0	1	0	0	0
ENSMUSG00000097519	63	79	58	114	46	86
ENSMUSG00000038323	501	455	384	445	325	460
ENSMUSG00000048495	599	506	478	589	397	483
ENSMUSG00000025971	747	754	529	1471	952	1193
ENSMUSG00000077776	0	0	0	0	0	0
ENSMUSG00000088353	0	0	0	0	0	0
ENSMUSG00000101826	0	0	0	0	0	0
ENSMUSG00000102685	0	0	0	0	0	0
ENSMUSG00000101151	0	0	0	0	0	0
ENSMUSG00000038305	282	326	374	218	271	201
ENSMUSG00000091283	0	0	0	0	0	0
ENSMUSG00000054770	372	346	350	241	228	184
ENSMUSG00000026039	2149	2035	1750	920	1150	784
ENSMUSG00000063558	16	5	8	1	3	4
ENSMUSG00000064294	0	1	2	2	3	0
ENSMUSG00000089275	0	0	0	0	0	0
ENSMUSG00000038242	61	40	100	27	45	22
ENSMUSG00000089822	1	2	2	0	0	0
ENSMUSG00000079554	3	0	3	1	1	0
ENSMUSG00000103839	47	49	66	11	10	11
ENSMUSG00000051223	21116	20045	16347	30808	23840	26128
ENSMUSG00000026034	4118	3772	4350	1798	1254	1480
ENSMUSG00000026035	1157	1110	890	1457	1063	1373
ENSMUSG00000026036	2081	1786	1447	2493	2158	2269
ENSMUSG00000026037	3435	3034	2349	3806	2989	3387
ENSMUSG00000094245	6	5	2	3	1	1
ENSMUSG00000085054	17	9	24	4	1	3
ENSMUSG00000038174	392	349	330	463	397	361
ENSMUSG00000026032	1431	1222	1250	2133	1284	1777
ENSMUSG00000100202	0	0	0	0	0	0
ENSMUSG00000099490	0	0	0	0	0	0
ENSMUSG00000059647	17	11	12	19	10	14
ENSMUSG00000047528	0	0	0	0	3	0
ENSMUSG00000102059	1	3	1	4	1	0
ENSMUSG00000101046	0	0	0	0	0	0
ENSMUSG00000026031	509	567	455	410	485	387
ENSMUSG00000100236	0	0	0	0	0	0
ENSMUSG00000026029	387	353	283	286	369	268
ENSMUSG00000102719	6	4	2	6	1	3
ENSMUSG00000099719	0	2	1	0	0	0
ENSMUSG00000026028	948	1106	826	687	978	648
ENSMUSG00000026027	403	457	333	356	440	345
ENSMUSG00000047383	0	0	0	0	0	0
ENSMUSG00000099752	0	0	0	0	0	0
ENSMUSG00000072295	1	0	0	0	0	0
ENSMUSG00000077616	0	0	0	0	0	0
ENSMUSG00000038079	725	652	606	495	672	476
ENSMUSG00000097573	17	17	17	25	32	30
ENSMUSG00000079550	4	7	5	2	6	3
ENSMUSG00000101586	0	0	0	0	0	0
ENSMUSG00000099563	0	0	0	0	0	0
ENSMUSG00000026024	777	818	656	439	827	430
ENSMUSG00000026023	4	8	10	7	3	4
ENSMUSG00000099922	0	1	0	0	0	0
ENSMUSG00000104502	2	0	0	0	0	0
ENSMUSG00000041075	2875	2520	2400	2695	4359	2439
ENSMUSG00000097819	0	0	0	0	0	0
ENSMUSG00000047361	27	31	12	27	19	16
ENSMUSG00000099811	0	0	0	0	0	0
ENSMUSG00000101409	0	0	0	0	0	0
ENSMUSG00000026021	6619	5900	5374	10561	5110	8119
ENSMUSG00000089276	0	0	0	0	0	0
ENSMUSG00000103821	18	13	20	8	0	9
ENSMUSG00000101400	3	4	2	0	1	1
ENSMUSG00000026020	13051	11170	9564	9840	8753	8229
ENSMUSG00000077345	15	15	6	1	1	1
ENSMUSG00000077358	0	0	0	0	0	0
ENSMUSG00000089512	8	14	7	2	0	4
ENSMUSG00000089093	4	4	3	2	0	4
ENSMUSG00000067336	994	980	896	873	1336	850
ENSMUSG00000104052	0	0	0	0	0	0
ENSMUSG00000103131	0	0	0	0	0	0
ENSMUSG00000041040	874	940	912	952	1640	820
ENSMUSG00000103696	0	0	0	0	0	0
ENSMUSG00000100901	0	0	0	0	0	0
ENSMUSG00000026018	8	5	3	13	3	2
ENSMUSG00000026019	2861	2296	1938	2333	2438	2003
ENSMUSG00000026017	141	183	174	145	128	141
ENSMUSG00000082609	1	7	8	8	5	4
ENSMUSG00000073664	770	768	650	400	470	372
ENSMUSG00000100516	0	0	0	0	0	0
ENSMUSG00000049439	729	778	655	1014	896	887
ENSMUSG00000103822	0	1	2	0	0	0
ENSMUSG00000026782	1781	1800	1460	2413	3075	2091
ENSMUSG00000026014	1082	999	974	682	974	681
ENSMUSG00000081562	7	5	4	6	0	4
ENSMUSG00000084400	0	0	0	0	0	0
ENSMUSG00000082160	77	64	46	63	64	53
ENSMUSG00000103215	0	0	0	0	0	0
ENSMUSG00000088973	0	0	0	0	0	0
ENSMUSG00000084151	0	0	0	0	2	0
ENSMUSG00000101188	9307	8169	6884	9604	8633	8529
ENSMUSG00000026012	1	4	8	6	1	8
ENSMUSG00000086795	0	0	0	0	0	0
ENSMUSG00000085965	0	0	0	0	0	0
ENSMUSG00000104069	0	0	0	0	0	0
ENSMUSG00000083118	0	0	0	0	0	0
ENSMUSG00000083355	0	0	0	0	0	0
ENSMUSG00000102549	0	0	0	0	0	0
ENSMUSG00000026011	0	0	0	0	0	0
ENSMUSG00000081382	116	86	137	163	123	150
ENSMUSG00000080800	0	0	0	0	0	0
ENSMUSG00000026009	1	3	2	3	3	0
ENSMUSG00000102561	0	0	0	0	0	0
ENSMUSG00000082804	0	0	1	0	0	0
ENSMUSG00000082661	0	0	0	0	0	0
ENSMUSG00000080785	0	0	0	0	0	0
ENSMUSG00000100893	0	0	0	0	0	0
ENSMUSG00000085248	2	0	0	0	0	0
ENSMUSG00000085447	0	0	0	1	0	0
ENSMUSG00000086408	0	0	0	0	0	0
ENSMUSG00000089546	0	0	0	0	0	0
ENSMUSG00000100965	0	0	0	0	0	0
ENSMUSG00000102168	0	0	0	0	0	0
ENSMUSG00000100381	0	0	0	0	0	0
ENSMUSG00000086009	0	0	0	0	0	0
ENSMUSG00000052062	158	175	139	125	191	129
ENSMUSG00000103656	0	0	0	0	0	0
ENSMUSG00000104402	0	0	0	0	0	0
ENSMUSG00000104081	0	0	0	0	0	0
ENSMUSG00000085842	0	0	0	0	0	0
ENSMUSG00000103002	0	0	0	0	0	0
ENSMUSG00000100344	0	0	0	0	0	0
ENSMUSG00000101509	0	0	0	0	0	0
ENSMUSG00000085019	3	2	4	1	0	2
ENSMUSG00000102359	0	0	0	0	0	0
ENSMUSG00000085400	0	0	0	0	0	0
ENSMUSG00000100750	0	0	0	0	0	0
ENSMUSG00000081950	0	0	0	0	0	0
ENSMUSG00000084333	10	6	6	14	15	16
ENSMUSG00000025969	3176	3009	3136	1570	3198	1569
ENSMUSG00000100811	1	0	0	0	0	0
ENSMUSG00000103032	5	2	4	0	0	3
ENSMUSG00000100426	6	3	2	0	4	3
ENSMUSG00000040865	568	608	508	568	773	545
ENSMUSG00000104991	0	0	0	0	0	0
ENSMUSG00000088953	0	0	0	0	0	0
ENSMUSG00000081617	0	0	0	0	0	0
ENSMUSG00000081429	0	0	1	2	0	0
ENSMUSG00000084799	43	27	36	12	14	24
ENSMUSG00000101599	68	59	64	60	18	29
ENSMUSG00000025968	4765	4360	3628	3361	4118	2871
ENSMUSG00000077884	0	0	0	0	0	0
ENSMUSG00000025967	21871	19550	17417	44792	29729	40641
ENSMUSG00000098850	0	0	0	0	0	0
ENSMUSG00000064612	5	9	5	0	0	2
ENSMUSG00000105060	0	0	0	0	0	0
ENSMUSG00000064602	54	39	44	9	4	20
ENSMUSG00000046856	4	9	14	7	12	6
ENSMUSG00000094290	0	0	0	0	0	0
ENSMUSG00000086730	0	0	0	0	0	0
ENSMUSG00000102536	0	2	0	0	2	0
ENSMUSG00000087561	0	0	0	0	0	0
ENSMUSG00000092705	0	0	0	0	0	0
ENSMUSG00000027520	1375	1098	1054	998	1498	850
ENSMUSG00000094214	0	0	0	0	0	0
ENSMUSG00000083039	0	0	0	0	0	0
ENSMUSG00000081643	19	12	30	8	13	6
ENSMUSG00000025964	89	100	71	88	108	59
ENSMUSG00000087823	0	0	0	0	0	0
ENSMUSG00000069085	0	0	0	0	0	0
ENSMUSG00000083066	0	0	0	0	0	0
ENSMUSG00000025963	7	9	1	1	8	3
ENSMUSG00000025962	1607	1466	1210	2076	1483	1795
ENSMUSG00000025961	0	0	0	1	0	1
ENSMUSG00000080817	0	0	0	0	0	0
ENSMUSG00000082373	0	0	0	0	0	0
ENSMUSG00000044689	0	0	0	0	0	0
ENSMUSG00000025959	421	422	390	277	320	236
ENSMUSG00000097272	0	0	0	0	0	0
ENSMUSG00000098487	0	0	0	0	0	0
ENSMUSG00000086836	0	0	0	0	0	5
ENSMUSG00000086721	0	1	3	1	0	1
ENSMUSG00000101895	0	0	0	0	0	0
ENSMUSG00000093228	0	0	0	0	0	0
ENSMUSG00000099658	0	0	0	0	0	0
ENSMUSG00000025958	3728	3469	2979	3290	3494	2619
ENSMUSG00000025956	457	395	385	530	366	395
ENSMUSG00000101832	1	1	0	0	0	0
ENSMUSG00000100437	0	0	1	0	0	0
ENSMUSG00000087213	308	291	243	338	196	324
ENSMUSG00000070871	1111	1053	753	765	951	703
ENSMUSG00000045005	61	143	76	175	326	212
ENSMUSG00000102140	0	0	0	0	0	0
ENSMUSG00000051344	264	281	245	161	257	180
ENSMUSG00000097264	0	0	0	0	0	0
ENSMUSG00000084416	2216	1945	2088	3759	2204	3227
ENSMUSG00000077471	0	0	0	0	0	0
ENSMUSG00000025955	2	5	4	7	9	7
ENSMUSG00000090042	0	0	0	0	0	0
ENSMUSG00000070870	5	7	3	4	3	2
ENSMUSG00000067299	0	0	0	0	3	0
ENSMUSG00000025952	0	0	0	0	0	1
ENSMUSG00000073658	0	0	0	0	0	1
ENSMUSG00000100774	0	0	0	0	1	0
ENSMUSG00000044429	0	0	0	0	0	0
ENSMUSG00000100846	0	0	0	0	0	0
ENSMUSG00000044816	7	13	10	3	1	1
ENSMUSG00000025950	2585	2715	2208	2845	2665	2295
ENSMUSG00000025949	1168	1209	892	483	672	492
ENSMUSG00000025946	17	5	11	2	3	1
ENSMUSG00000100503	0	0	0	0	0	0
ENSMUSG00000100504	0	1	0	0	0	0
ENSMUSG00000099383	0	0	0	0	0	0
ENSMUSG00000100340	0	0	0	0	0	0
ENSMUSG00000100439	0	0	0	0	0	0
ENSMUSG00000099819	0	0	0	1	0	0
ENSMUSG00000082565	0	0	0	0	0	0
ENSMUSG00000082774	0	1	0	0	0	0
ENSMUSG00000025945	0	1	0	0	4	3
ENSMUSG00000081623	0	0	0	0	0	0
ENSMUSG00000083242	1	0	0	0	0	0
ENSMUSG00000083289	0	0	0	0	0	0
ENSMUSG00000015222	402	547	279	704	455	568
ENSMUSG00000088850	0	0	0	0	0	0
ENSMUSG00000073656	0	0	0	0	0	0
ENSMUSG00000065694	1	1	0	0	0	0
ENSMUSG00000055567	10	2	3	0	6	4
ENSMUSG00000103375	0	0	0	0	0	0
ENSMUSG00000026005	1701	1562	1341	1733	1560	1588
ENSMUSG00000026004	376	400	361	188	198	196
ENSMUSG00000102559	11	5	14	6	4	2
ENSMUSG00000102374	19	7	16	9	3	2
ENSMUSG00000102776	4	5	5	4	1	1
ENSMUSG00000082057	1	2	0	0	1	0
ENSMUSG00000103706	3	7	4	1	0	0
ENSMUSG00000103756	19	26	21	20	16	9
ENSMUSG00000103382	0	1	1	0	0	0
ENSMUSG00000103553	0	0	0	0	0	0
ENSMUSG00000026003	531	668	603	559	512	515
ENSMUSG00000082769	10	11	11	71	36	45
ENSMUSG00000089420	0	0	0	0	0	0
ENSMUSG00000077328	0	0	0	0	0	0
ENSMUSG00000061816	682	458	521	609	372	559
ENSMUSG00000094191	9	7	9	11	8	10
ENSMUSG00000082212	0	0	0	0	0	0
ENSMUSG00000026000	849	802	935	1202	965	1126
ENSMUSG00000025991	23	17	18	13	17	12
ENSMUSG00000086204	0	0	0	0	0	0
ENSMUSG00000077745	0	0	0	0	0	0
ENSMUSG00000082473	0	1	0	0	0	0
ENSMUSG00000095282	0	0	0	0	0	0
ENSMUSG00000085075	0	0	0	0	0	0
ENSMUSG00000104395	0	0	0	0	0	0
ENSMUSG00000096031	0	0	0	0	0	0
ENSMUSG00000087329	0	0	0	0	0	0
ENSMUSG00000062209	126	87	117	56	106	52
ENSMUSG00000102449	0	0	0	0	0	0
ENSMUSG00000083795	0	0	0	0	0	0
ENSMUSG00000080539	0	0	0	0	0	0
ENSMUSG00000103307	0	0	0	0	0	0
ENSMUSG00000104508	1	0	0	0	0	0
ENSMUSG00000103642	0	0	0	0	0	0
ENSMUSG00000103809	0	0	0	0	0	0
ENSMUSG00000087514	0	0	0	1	1	0
ENSMUSG00000084332	0	1	0	0	0	0
ENSMUSG00000101387	0	0	0	0	0	0
ENSMUSG00000099804	0	0	0	0	0	0
ENSMUSG00000100354	0	0	0	0	0	0
ENSMUSG00000101156	5	0	1	0	0	0
ENSMUSG00000025997	296	252	299	175	159	138
ENSMUSG00000100815	0	0	0	0	0	0
ENSMUSG00000099954	0	0	0	0	0	0
ENSMUSG00000103402	0	0	0	0	0	0
ENSMUSG00000053153	89	105	87	134	111	76
ENSMUSG00000089345	0	0	0	0	0	0
ENSMUSG00000080524	0	0	0	0	0	0
ENSMUSG00000101730	3	0	0	1	2	0
ENSMUSG00000103052	0	0	0	0	0	0
ENSMUSG00000104287	0	0	0	0	0	0
ENSMUSG00000075952	0	0	0	0	0	0
ENSMUSG00000045648	0	0	0	0	0	1
ENSMUSG00000026196	647	655	489	482	650	428
ENSMUSG00000089965	0	0	1	0	1	1
ENSMUSG00000101551	0	0	0	0	0	1
ENSMUSG00000050296	2	2	0	1	0	2
ENSMUSG00000101617	0	0	0	0	0	0
ENSMUSG00000026192	5702	5139	3446	4715	7985	4165
ENSMUSG00000026193	10882	11482	13482	4441	13160	5662
ENSMUSG00000073652	22	24	29	23	17	20
ENSMUSG00000101834	0	0	0	0	0	0
ENSMUSG00000100319	0	1	1	4	2	2
ENSMUSG00000102689	0	0	0	0	0	0
ENSMUSG00000099707	0	0	0	0	1	0
ENSMUSG00000101211	2	1	0	0	0	3
ENSMUSG00000101848	2	0	0	0	1	3
ENSMUSG00000101764	0	0	0	0	0	0
ENSMUSG00000059483	0	1	0	2	0	0
ENSMUSG00000101496	0	2	1	0	0	1
ENSMUSG00000102123	0	1	1	6	3	3
ENSMUSG00000039395	161	322	108	214	361	257
ENSMUSG00000094655	1	0	0	2	0	2
ENSMUSG00000097131	23	22	28	22	14	16
ENSMUSG00000094050	0	0	0	0	0	0
ENSMUSG00000093956	2	0	0	0	0	2
ENSMUSG00000093843	0	0	0	1	0	1
ENSMUSG00000026189	336	377	296	364	441	350
ENSMUSG00000026188	28	35	37	34	27	31
ENSMUSG00000026187	2261	2141	1843	1639	2102	1429
ENSMUSG00000039372	0	1	1	5	1	0
ENSMUSG00000085812	1	0	1	1	0	1
ENSMUSG00000039354	1049	1113	776	904	1102	896
ENSMUSG00000110712	3	2	9	4	0	0
ENSMUSG00000039342	1	0	0	0	0	0
ENSMUSG00000110487	0	0	0	0	0	0
ENSMUSG00000110596	0	0	0	0	0	0
ENSMUSG00000046330	5117	4423	4805	10775	6547	9929
ENSMUSG00000039323	2149	2279	4170	4898	4543	5074
ENSMUSG00000026185	11817	13144	15021	5915	10597	6473
ENSMUSG00000101968	0	0	0	0	0	0
ENSMUSG00000026182	0	0	0	0	0	0
ENSMUSG00000102266	0	0	0	0	0	0
ENSMUSG00000101112	0	0	0	0	1	0
ENSMUSG00000100697	0	0	0	0	0	0
ENSMUSG00000099877	0	2	0	2	1	2
ENSMUSG00000098697	0	0	0	0	0	0
ENSMUSG00000101812	1	4	3	0	1	6
ENSMUSG00000100044	0	0	0	0	0	0
ENSMUSG00000100444	1	6	4	4	1	0
ENSMUSG00000100429	0	0	0	0	0	0
ENSMUSG00000100301	5	13	9	1	0	4
ENSMUSG00000101344	1	2	1	0	1	0
ENSMUSG00000088666	0	0	0	0	0	0
ENSMUSG00000098504	0	0	0	0	0	0
ENSMUSG00000055322	877	1123	966	586	1221	666
ENSMUSG00000061815	7	8	15	5	5	8
ENSMUSG00000026180	1	2	0	0	3	3
ENSMUSG00000048480	0	0	0	0	0	0
ENSMUSG00000087820	0	0	0	0	0	0
ENSMUSG00000094768	0	0	0	0	0	0
ENSMUSG00000006304	5087	4891	4460	4273	5788	3651
ENSMUSG00000064272	10	10	3	5	8	8
ENSMUSG00000006299	4197	3675	3469	4091	4784	3693
ENSMUSG00000101503	0	0	0	1	0	2
ENSMUSG00000026179	687	735	611	920	964	808
ENSMUSG00000103013	0	1	0	0	0	0
ENSMUSG00000006301	211	274	213	241	406	252
ENSMUSG00000099931	2	2	4	3	1	1
ENSMUSG00000103403	1	1	0	2	2	3
ENSMUSG00000073650	3	8	4	6	3	9
ENSMUSG00000026177	2	1	1	1	3	2
ENSMUSG00000026176	1809	1622	1670	1595	2385	1572
ENSMUSG00000065468	0	0	0	0	0	0
ENSMUSG00000026175	43	243	15	12	485	18
ENSMUSG00000033364	1636	1570	1350	1138	1739	1039
ENSMUSG00000103227	6	2	1	0	0	0
ENSMUSG00000026174	3336	3328	2482	4087	4681	3702
ENSMUSG00000026173	24	21	9	17	29	8
ENSMUSG00000026135	644	616	524	454	763	459
ENSMUSG00000093155	1	0	1	0	0	0
ENSMUSG00000026172	361	411	288	499	533	445
ENSMUSG00000026171	740	800	664	822	688	699
ENSMUSG00000033276	199	230	212	139	222	115
ENSMUSG00000033257	4377	4020	3113	3249	4516	3086
ENSMUSG00000026170	55	65	89	39	25	46
ENSMUSG00000006542	6	7	14	2	1	11
ENSMUSG00000098351	0	0	0	0	0	0
ENSMUSG00000033227	537	574	754	600	630	595
ENSMUSG00000099472	0	0	0	0	0	0
ENSMUSG00000026167	8	19	15	28	13	9
ENSMUSG00000089964	0	0	0	0	0	0
ENSMUSG00000090071	6	16	10	37	28	32
ENSMUSG00000055197	2	0	4	1	9	5
ENSMUSG00000006546	0	0	0	0	0	0
ENSMUSG00000065616	0	0	0	0	0	0
ENSMUSG00000047021	0	0	0	0	0	0
ENSMUSG00000089653	0	0	0	0	0	0
ENSMUSG00000006538	22	59	12	21	138	24
ENSMUSG00000103145	0	0	0	0	0	0
ENSMUSG00000026162	133	126	117	149	119	152
ENSMUSG00000026205	0	42	0	1	116	4
ENSMUSG00000033159	553	714	534	627	754	587
ENSMUSG00000049339	797	771	729	969	1364	1042
ENSMUSG00000026197	232	185	209	278	236	338
ENSMUSG00000026198	69	62	50	68	65	89
ENSMUSG00000099519	0	0	0	2	2	0
ENSMUSG00000033124	239	234	258	208	373	240
ENSMUSG00000026199	608	553	764	390	422	349
ENSMUSG00000026200	204	185	199	113	103	101
ENSMUSG00000099204	0	0	0	0	0	0
ENSMUSG00000026201	1294	1163	891	2236	1621	2185
ENSMUSG00000026202	253	354	213	281	459	382
ENSMUSG00000096094	0	0	0	0	0	0
ENSMUSG00000026203	371	409	355	363	368	363
ENSMUSG00000026204	26	18	28	23	47	30
ENSMUSG00000101840	0	0	0	0	0	0
ENSMUSG00000033061	0	2	0	3	4	2
ENSMUSG00000100556	0	0	0	0	0	0
ENSMUSG00000026209	1444	1397	1291	2350	2273	1969
ENSMUSG00000026208	1253	866	1140	687	1011	803
ENSMUSG00000085653	1	3	4	3	0	2
ENSMUSG00000026207	967	770	950	624	745	741
ENSMUSG00000086053	0	0	0	0	0	0
ENSMUSG00000033021	536	515	522	633	712	596
ENSMUSG00000033007	56	48	37	31	41	26
ENSMUSG00000102605	2	1	1	0	2	2
ENSMUSG00000032997	713	738	726	829	1388	927
ENSMUSG00000026211	2213	2060	2245	1441	2734	1314
ENSMUSG00000051703	27	17	17	22	27	32
ENSMUSG00000032968	47	31	64	31	23	42
ENSMUSG00000082745	0	0	0	0	0	0
ENSMUSG00000026213	1153	1043	939	803	1125	702
ENSMUSG00000082059	0	0	0	0	0	0
ENSMUSG00000006576	423	362	476	216	173	198
ENSMUSG00000083244	0	0	0	0	0	0
ENSMUSG00000082528	0	0	0	0	0	0
ENSMUSG00000082012	0	1	3	1	1	2
ENSMUSG00000099996	0	1	0	0	0	0
ENSMUSG00000101763	0	0	0	0	0	0
ENSMUSG00000100827	0	0	0	0	0	0
ENSMUSG00000100553	0	3	1	0	0	0
ENSMUSG00000098611	0	0	0	0	0	0
ENSMUSG00000100534	1	2	2	2	0	1
ENSMUSG00000102904	0	0	0	0	0	0
ENSMUSG00000089326	0	0	0	0	0	0
ENSMUSG00000026235	1155	1252	1004	823	1344	700
ENSMUSG00000099141	0	0	0	0	0	0
ENSMUSG00000101849	5	5	3	5	1	4
ENSMUSG00000101506	0	0	0	0	0	0
ENSMUSG00000065215	0	0	0	0	0	0
ENSMUSG00000102052	0	0	1	0	0	0
ENSMUSG00000004872	690	671	502	528	709	517
ENSMUSG00000032908	133	171	105	121	275	112
ENSMUSG00000099561	0	0	0	0	0	0
ENSMUSG00000102945	0	0	0	0	0	0
ENSMUSG00000026245	4425	4007	3482	2307	3479	1956
ENSMUSG00000101798	0	0	0	0	0	0
ENSMUSG00000104018	5	3	6	5	1	1
ENSMUSG00000090486	1	13	2	2	15	4
ENSMUSG00000012187	9	4	6	2	4	9
ENSMUSG00000099364	3	8	2	2	2	0
ENSMUSG00000100562	0	0	0	1	0	0
ENSMUSG00000032883	2747	2696	2315	2603	2766	2313
ENSMUSG00000079470	1074	1066	899	579	625	462
ENSMUSG00000099377	9	9	7	6	4	2
ENSMUSG00000099706	0	0	0	0	0	0
ENSMUSG00000047330	1	0	0	1	1	1
ENSMUSG00000101324	0	0	0	0	0	0
ENSMUSG00000072978	3	5	4	1	5	4
ENSMUSG00000050711	6	9	6	0	2	0
ENSMUSG00000099562	0	0	0	0	0	0
ENSMUSG00000077782	0	0	0	0	0	0
ENSMUSG00000054702	153	130	93	122	187	152
ENSMUSG00000102235	1	0	0	0	0	0
ENSMUSG00000073643	155	175	175	71	69	81
ENSMUSG00000104497	0	0	0	0	0	0
ENSMUSG00000026248	1086	991	809	1465	1265	1378
ENSMUSG00000026249	1046	1124	958	1021	1192	953
ENSMUSG00000067106	109	97	67	98	99	92
ENSMUSG00000100397	17	15	13	22	15	9
ENSMUSG00000099753	0	0	0	0	0	0
ENSMUSG00000096297	0	0	0	0	0	0
ENSMUSG00000102518	0	0	0	0	0	0
ENSMUSG00000099552	0	0	0	0	0	0
ENSMUSG00000043230	29	28	29	31	11	8
ENSMUSG00000101257	1	0	0	0	0	0
ENSMUSG00000103404	0	0	0	0	0	0
ENSMUSG00000004364	4286	3996	3087	3587	4586	3051
ENSMUSG00000103076	21	9	10	3	3	3
ENSMUSG00000103525	0	1	0	0	0	1
ENSMUSG00000101722	0	0	0	0	0	1
ENSMUSG00000090637	0	0	0	0	2	0
ENSMUSG00000101483	0	1	0	1	0	0
ENSMUSG00000110100	0	0	0	0	0	0
ENSMUSG00000038608	66	73	56	28	36	26
ENSMUSG00000103192	0	0	0	0	0	0
ENSMUSG00000104488	0	0	0	0	0	0
ENSMUSG00000102721	0	0	0	0	0	0
ENSMUSG00000099949	0	0	0	0	0	0
ENSMUSG00000099918	0	0	0	0	0	0
ENSMUSG00000054976	0	2	0	3	0	2
ENSMUSG00000104029	0	0	0	0	0	0
ENSMUSG00000101986	0	0	0	0	0	0
ENSMUSG00000087008	1	10	11	21	12	7
ENSMUSG00000100561	0	0	1	0	0	0
ENSMUSG00000103571	0	0	0	0	0	0
ENSMUSG00000098797	0	0	0	0	0	0
ENSMUSG00000055980	1181	1165	1244	682	1022	631
ENSMUSG00000022591	0	0	0	0	0	0
ENSMUSG00000026142	290	316	302	300	353	312
ENSMUSG00000104493	0	0	1	0	0	0
ENSMUSG00000100786	0	0	0	0	0	0
ENSMUSG00000096779	0	0	0	0	0	0
ENSMUSG00000067158	7	8	1	1	2	4
ENSMUSG00000079465	3	2	7	4	2	2
ENSMUSG00000065055	0	0	0	0	0	0
ENSMUSG00000097564	6	3	0	4	2	3
ENSMUSG00000026150	2819	2703	2655	4109	2248	3417
ENSMUSG00000101450	11	19	17	2	3	7
ENSMUSG00000026149	0	0	0	0	0	0
ENSMUSG00000114299	0	0	0	0	0	0
ENSMUSG00000099771	0	0	0	0	0	0
ENSMUSG00000102280	0	0	0	0	0	0
ENSMUSG00000100170	0	0	0	0	0	1
ENSMUSG00000100744	0	0	1	0	0	0
ENSMUSG00000093782	0	0	0	0	0	0
ENSMUSG00000026159	3206	3201	2655	3022	3470	2862
ENSMUSG00000113880	0	0	2	2	2	0
ENSMUSG00000113973	0	0	0	0	0	0
ENSMUSG00000113846	0	0	0	0	0	0
ENSMUSG00000113084	0	0	0	0	0	0
ENSMUSG00000113925	0	0	0	0	0	0
ENSMUSG00000114011	0	0	0	0	0	0
ENSMUSG00000113097	0	0	0	0	0	0
ENSMUSG00000101784	3	1	0	1	2	1
ENSMUSG00000038496	26	28	42	18	24	20
ENSMUSG00000100432	0	0	0	0	0	0
ENSMUSG00000100190	0	0	0	0	0	0
ENSMUSG00000113267	0	0	0	0	0	0
ENSMUSG00000104423	0	0	0	0	0	0
ENSMUSG00000101315	0	0	0	0	0	0
ENSMUSG00000099691	0	0	0	0	0	0
ENSMUSG00000026166	0	0	0	0	0	0
ENSMUSG00000101173	0	0	0	0	0	0
ENSMUSG00000053161	1	1	3	3	0	1
ENSMUSG00000101896	1	0	0	0	0	0
ENSMUSG00000084443	0	0	0	0	0	0
ENSMUSG00000026163	524	258	347	105	182	88
ENSMUSG00000079140	7	0	9	3	8	4
ENSMUSG00000104374	0	0	0	0	0	0
ENSMUSG00000104219	0	0	0	0	0	0
ENSMUSG00000100580	0	0	0	0	0	0
ENSMUSG00000094946	0	0	0	0	0	0
ENSMUSG00000077736	0	0	0	0	0	0
ENSMUSG00000045658	80	128	96	123	166	106
ENSMUSG00000102750	0	0	0	0	0	0
ENSMUSG00000101934	0	0	0	0	0	0
ENSMUSG00000098851	0	0	0	0	0	0
ENSMUSG00000036766	17	10	17	15	14	22
ENSMUSG00000104396	0	0	0	0	0	0
ENSMUSG00000102481	0	0	0	0	0	0
ENSMUSG00000093254	0	0	0	0	0	0
ENSMUSG00000026219	8614	8885	7145	5020	8711	4669
ENSMUSG00000103505	0	0	1	0	0	0
ENSMUSG00000104503	2	0	0	0	0	0
ENSMUSG00000073633	54	64	69	63	45	60
ENSMUSG00000026220	0	1	1	0	3	2
ENSMUSG00000096802	0	0	0	0	0	0
ENSMUSG00000099693	0	0	0	0	0	0
ENSMUSG00000052477	0	1	0	0	0	2
ENSMUSG00000064281	161	125	117	139	76	104
ENSMUSG00000098842	0	0	0	0	0	0
ENSMUSG00000061852	0	0	0	0	0	0
ENSMUSG00000089976	0	0	0	0	0	0
ENSMUSG00000101279	0	0	0	0	0	0
ENSMUSG00000089844	0	0	0	0	0	0
ENSMUSG00000073631	0	0	0	0	0	0
ENSMUSG00000072109	0	0	0	0	0	0
ENSMUSG00000090128	0	0	0	0	0	0
ENSMUSG00000091199	0	0	0	0	0	0
ENSMUSG00000089716	0	0	0	0	0	0
ENSMUSG00000079457	0	0	0	0	0	0
ENSMUSG00000090252	0	0	0	0	0	0
ENSMUSG00000079455	0	0	0	0	0	0
ENSMUSG00000089652	1	0	0	0	0	0
ENSMUSG00000089937	0	0	0	0	0	0
ENSMUSG00000096292	0	0	0	0	0	0
ENSMUSG00000101751	0	0	0	0	0	0
ENSMUSG00000089714	0	0	1	0	0	0
ENSMUSG00000090186	0	0	0	0	0	0
ENSMUSG00000094127	0	0	0	0	0	0
ENSMUSG00000070034	1	2	0	0	1	0
ENSMUSG00000090103	1	0	0	0	0	0
ENSMUSG00000070031	4	14	6	5	11	2
ENSMUSG00000073628	0	0	0	0	0	0
ENSMUSG00000090246	0	0	0	0	0	0
ENSMUSG00000026222	2	0	1	5	4	1
ENSMUSG00000064414	0	0	0	0	0	0
ENSMUSG00000052760	12	6	9	10	10	11
ENSMUSG00000098634	0	0	0	0	0	0
ENSMUSG00000094834	0	0	0	0	0	0
ENSMUSG00000100217	0	0	0	0	0	0
ENSMUSG00000092932	0	0	0	0	0	0
ENSMUSG00000036707	4119	4102	3564	3183	3737	2635
ENSMUSG00000026223	2361	2324	2283	2653	3125	2484
ENSMUSG00000026224	4	0	0	2	1	0
ENSMUSG00000099767	1	0	0	2	0	0
ENSMUSG00000049608	1	3	0	0	4	0
ENSMUSG00000100108	0	0	0	0	0	0
ENSMUSG00000099342	5	14	9	12	2	7
ENSMUSG00000026226	0	0	0	2	0	0
ENSMUSG00000026227	17	110	11	35	238	16
ENSMUSG00000026229	8037	7397	5268	8910	10123	7705
ENSMUSG00000077274	2	1	2	0	0	0
ENSMUSG00000026228	0	0	0	0	0	0
ENSMUSG00000103272	12	4	2	2	1	0
ENSMUSG00000094638	0	0	0	0	0	0
ENSMUSG00000062590	605	570	452	547	672	535
ENSMUSG00000087538	0	0	0	0	0	0
ENSMUSG00000079445	152	160	164	166	327	177
ENSMUSG00000099644	0	0	0	0	0	0
ENSMUSG00000091806	0	0	0	0	0	0
ENSMUSG00000101853	0	0	0	0	0	0
ENSMUSG00000026234	61613	52649	36246	32518	54623	24797
ENSMUSG00000064837	0	0	0	0	0	0
ENSMUSG00000104627	1	0	0	0	0	0
ENSMUSG00000064696	0	0	0	0	0	0
ENSMUSG00000064823	0	0	0	0	0	0
ENSMUSG00000073627	83	75	60	85	46	91
ENSMUSG00000110510	0	0	0	0	0	0
ENSMUSG00000026237	1	1	0	2	1	0
ENSMUSG00000036574	0	0	0	0	0	0
ENSMUSG00000101328	0	0	0	0	0	0
ENSMUSG00000026238	41502	37704	29196	48557	49569	44992
ENSMUSG00000026239	683	731	576	1049	819	1098
ENSMUSG00000102927	0	0	0	0	0	0
ENSMUSG00000026240	1330	1293	928	1969	1846	1595
ENSMUSG00000084468	0	0	0	0	0	0
ENSMUSG00000103609	0	0	0	0	0	0
ENSMUSG00000026241	6	17	10	37	8	19
ENSMUSG00000053333	767	854	658	546	833	465
ENSMUSG00000100225	0	0	0	0	0	0
ENSMUSG00000100768	0	0	0	0	0	0
ENSMUSG00000104121	0	0	0	0	0	0
ENSMUSG00000102383	0	0	0	0	0	0
ENSMUSG00000104400	0	0	0	0	0	0
ENSMUSG00000102293	0	0	0	0	0	2
ENSMUSG00000102649	2	2	0	3	3	1
ENSMUSG00000084106	2608	2144	2003	3330	2571	3079
ENSMUSG00000102571	1	0	1	0	0	0
ENSMUSG00000099401	0	0	0	0	0	0
ENSMUSG00000102956	0	0	0	0	0	0
ENSMUSG00000103984	0	4	6	6	0	2
ENSMUSG00000101940	1	0	1	0	0	0
ENSMUSG00000101625	0	0	0	0	0	0
ENSMUSG00000026246	0	0	0	0	0	0
ENSMUSG00000079440	0	0	0	0	0	0
ENSMUSG00000100940	0	0	0	0	0	0
ENSMUSG00000036500	0	0	0	0	0	0
ENSMUSG00000099839	0	0	0	0	0	0
ENSMUSG00000026247	5	4	11	17	8	19
ENSMUSG00000036480	2	1	4	2	4	4
ENSMUSG00000026251	2	8	3	4	6	3
ENSMUSG00000026253	2	11	9	5	3	7
ENSMUSG00000026254	2589	2506	1858	4738	3950	4121
ENSMUSG00000088318	0	2	0	0	0	0
ENSMUSG00000026255	8	8	9	10	20	9
ENSMUSG00000089821	0	0	0	0	0	0
ENSMUSG00000048000	2355	2544	2163	1165	1951	1134
ENSMUSG00000095281	0	0	0	0	0	0
ENSMUSG00000079436	0	0	0	0	0	1
ENSMUSG00000089613	0	0	0	0	0	0
ENSMUSG00000026258	1	1	0	0	0	1
ENSMUSG00000026259	36	46	37	62	93	51
ENSMUSG00000079434	0	2	0	0	3	0
ENSMUSG00000091123	0	0	0	0	0	0
ENSMUSG00000090994	4	2	5	1	0	0
ENSMUSG00000026288	84	104	83	43	90	49
ENSMUSG00000026289	961	864	866	679	668	611
ENSMUSG00000087968	0	1	1	1	0	0
ENSMUSG00000089281	1	4	0	1	0	1
ENSMUSG00000056055	6	2	7	1	3	0
ENSMUSG00000070738	1879	1882	1648	1357	1931	1326
ENSMUSG00000101942	1	1	0	2	0	1
ENSMUSG00000103996	0	0	0	0	0	0
ENSMUSG00000103591	0	1	1	0	0	0
ENSMUSG00000005501	1403	1302	1155	878	1203	757
ENSMUSG00000095942	0	0	0	0	0	0
ENSMUSG00000084021	0	0	1	0	0	0
ENSMUSG00000083478	0	0	0	0	0	0
ENSMUSG00000090165	0	0	0	0	0	0
ENSMUSG00000092220	0	0	0	0	0	0
ENSMUSG00000090175	0	1	0	0	0	0
ENSMUSG00000089675	0	0	0	0	0	0
ENSMUSG00000090124	0	32	0	0	37	1
ENSMUSG00000082837	0	0	0	0	0	0
ENSMUSG00000090145	0	0	0	0	0	0
ENSMUSG00000084195	0	0	0	0	0	0
ENSMUSG00000081261	0	0	0	0	0	0
ENSMUSG00000054545	0	2	0	0	0	0
ENSMUSG00000081602	0	0	0	0	0	0
ENSMUSG00000082513	0	0	0	0	0	0
ENSMUSG00000082677	0	0	0	0	0	0
ENSMUSG00000089943	0	0	0	0	0	0
ENSMUSG00000081488	0	0	0	0	0	0
ENSMUSG00000083277	0	0	0	0	0	0
ENSMUSG00000090171	0	0	0	0	0	0
ENSMUSG00000081984	104	75	76	126	74	106
ENSMUSG00000089960	0	5	0	0	4	0
ENSMUSG00000079429	0	3	2	0	2	0
ENSMUSG00000044783	7442	7469	8459	4525	4351	3950
ENSMUSG00000036251	0	0	1	1	0	1
ENSMUSG00000085420	0	0	0	0	0	0
ENSMUSG00000026295	14	358	0	7	371	6
ENSMUSG00000099553	0	0	0	0	0	0
ENSMUSG00000100908	0	0	0	0	0	0
ENSMUSG00000062310	2	0	0	0	0	0
ENSMUSG00000100798	2	3	1	1	1	2
ENSMUSG00000104057	0	0	0	0	0	0
ENSMUSG00000100367	1	4	0	0	1	1
ENSMUSG00000049866	1308	1274	1502	1474	1767	1386
ENSMUSG00000101736	0	0	0	0	0	0
ENSMUSG00000097398	6	6	3	10	4	8
ENSMUSG00000099848	0	0	0	0	0	0
ENSMUSG00000101333	0	0	0	0	0	0
ENSMUSG00000099378	0	0	0	0	0	0
ENSMUSG00000099544	0	3	2	1	0	1
ENSMUSG00000036206	1048	1063	929	899	1396	759
ENSMUSG00000102700	0	0	0	0	0	0
ENSMUSG00000102083	0	0	0	0	0	0
ENSMUSG00000101288	0	0	0	0	1	0
ENSMUSG00000099938	0	1	0	0	0	1
ENSMUSG00000055013	1007	1019	918	756	1235	694
ENSMUSG00000104114	0	0	0	0	0	0
ENSMUSG00000088371	0	0	0	0	0	0
ENSMUSG00000101662	0	0	0	0	0	0
ENSMUSG00000102009	0	0	0	0	0	0
ENSMUSG00000088775	0	0	0	0	0	0
ENSMUSG00000103252	0	0	0	0	0	0
ENSMUSG00000034486	163	121	115	147	292	138
ENSMUSG00000092627	141	109	103	134	175	128
ENSMUSG00000067081	2	4	4	1	9	0
ENSMUSG00000026301	0	0	0	0	0	0
ENSMUSG00000100850	2	1	0	0	0	0
ENSMUSG00000044337	565	576	856	1028	792	1036
ENSMUSG00000104087	1	0	0	0	0	0
ENSMUSG00000101951	0	0	0	0	0	0
ENSMUSG00000101028	2	2	4	2	1	2
ENSMUSG00000098368	0	0	0	0	0	0
ENSMUSG00000101997	1	1	4	0	1	0
ENSMUSG00000103292	2	3	7	3	1	0
ENSMUSG00000034432	3273	2922	2404	3161	3937	2867
ENSMUSG00000056128	0	0	0	0	0	0
ENSMUSG00000048126	90	145	239	99	164	92
ENSMUSG00000103061	0	0	0	0	0	0
ENSMUSG00000103978	0	0	0	0	0	0
ENSMUSG00000026303	5	4	9	1	1	9
ENSMUSG00000090550	0	0	0	0	0	0
ENSMUSG00000026304	11	30	10	17	87	18
ENSMUSG00000100791	0	0	0	0	0	0
ENSMUSG00000026305	1426	1204	1070	837	1093	730
ENSMUSG00000070732	26	30	17	10	15	18
ENSMUSG00000100018	1	0	0	0	0	0
ENSMUSG00000034353	29	25	34	43	21	55
ENSMUSG00000034343	1629	1551	1219	2130	1734	1929
ENSMUSG00000083064	2	7	4	3	2	2
ENSMUSG00000097285	0	0	0	2	0	0
ENSMUSG00000026307	324	327	236	362	628	348
ENSMUSG00000090322	0	0	0	0	0	1
ENSMUSG00000049515	12	4	6	3	3	2
ENSMUSG00000026308	162	84	136	62	98	70
ENSMUSG00000047443	44	41	56	49	59	45
ENSMUSG00000026309	2093	1924	1733	1721	1836	1688
ENSMUSG00000100253	0	0	0	0	0	0
ENSMUSG00000067071	580	573	554	954	717	881
ENSMUSG00000055866	132	132	152	91	77	72
ENSMUSG00000101911	0	0	0	0	0	0
ENSMUSG00000100151	0	0	0	0	0	0
ENSMUSG00000101958	0	0	0	0	0	0
ENSMUSG00000034292	495	459	390	283	387	246
ENSMUSG00000026311	424	491	376	492	563	599
ENSMUSG00000101705	0	0	0	0	1	0
ENSMUSG00000100980	17	22	25	30	13	26
ENSMUSG00000007805	258	312	316	386	343	329
ENSMUSG00000101414	1	0	0	5	0	0
ENSMUSG00000102745	0	0	0	0	0	0
ENSMUSG00000026313	518	519	524	423	689	481
ENSMUSG00000103101	0	0	0	0	0	0
ENSMUSG00000096941	0	0	0	0	0	0
ENSMUSG00000102565	0	0	0	0	0	0
ENSMUSG00000101265	0	1	0	0	0	1
ENSMUSG00000101522	0	0	0	0	0	0
ENSMUSG00000026260	2550	2755	1860	2400	2540	2015
ENSMUSG00000098288	0	0	0	0	0	0
ENSMUSG00000067064	0	0	0	0	0	0
ENSMUSG00000057464	0	0	0	0	0	0
ENSMUSG00000042849	0	0	0	0	0	0
ENSMUSG00000058904	0	0	0	0	0	0
ENSMUSG00000097001	0	0	0	0	0	0
ENSMUSG00000099363	0	0	0	0	0	0
ENSMUSG00000046300	0	0	0	0	0	0
ENSMUSG00000107778	0	0	0	0	0	0
ENSMUSG00000062497	0	0	0	0	0	0
ENSMUSG00000108131	0	0	0	0	0	0
ENSMUSG00000063583	0	0	0	0	0	0
ENSMUSG00000061616	0	0	0	0	0	0
ENSMUSG00000073616	978	911	810	2708	1253	2316
ENSMUSG00000044055	0	1	0	0	0	0
ENSMUSG00000100546	0	0	0	0	0	0
ENSMUSG00000099665	0	0	0	0	0	0
ENSMUSG00000100781	3	0	0	0	0	0
ENSMUSG00000034220	2506	2353	2218	2471	3792	2426
ENSMUSG00000101995	0	0	0	0	0	0
ENSMUSG00000065470	0	0	0	0	0	0
ENSMUSG00000034212	9	4	4	4	5	2
ENSMUSG00000047067	106	119	124	206	158	162
ENSMUSG00000097251	3	7	3	9	3	4
ENSMUSG00000026269	606	684	637	666	1096	703
ENSMUSG00000100632	2	6	7	0	1	0
ENSMUSG00000026270	774	694	644	714	880	685
ENSMUSG00000026271	7	14	9	11	18	6
ENSMUSG00000100021	0	0	0	0	0	0
ENSMUSG00000045091	0	0	0	0	0	0
ENSMUSG00000014602	287	414	262	216	382	215
ENSMUSG00000101378	0	0	0	0	0	0
ENSMUSG00000026272	0	1	0	0	0	0
ENSMUSG00000034159	22	32	44	33	24	15
ENSMUSG00000084989	7	5	13	7	7	10
ENSMUSG00000047793	55	70	132	46	35	38
ENSMUSG00000098997	0	0	0	0	0	0
ENSMUSG00000026273	644	698	511	553	556	449
ENSMUSG00000101172	3	9	4	5	1	3
ENSMUSG00000100351	5	6	3	7	2	4
ENSMUSG00000026274	1162	1173	1087	829	1150	728
ENSMUSG00000026275	2153	2205	1474	2126	2866	1853
ENSMUSG00000106302	0	0	0	0	0	0
ENSMUSG00000098689	0	0	0	0	0	0
ENSMUSG00000064389	1	0	0	0	0	0
ENSMUSG00000034107	3	5	1	1	2	9
ENSMUSG00000034088	14531	14523	12218	7786	13093	7015
ENSMUSG00000090489	5	2	3	0	0	1
ENSMUSG00000026276	94	69	91	74	50	73
ENSMUSG00000112508	0	0	0	0	0	0
ENSMUSG00000034066	232	243	227	199	263	203
ENSMUSG00000103854	0	0	0	0	0	0
ENSMUSG00000026277	2308	2080	2211	2483	1942	2267
ENSMUSG00000100927	1	0	0	0	0	1
ENSMUSG00000026278	386	276	208	629	532	623
ENSMUSG00000026279	769	713	583	769	1063	833
ENSMUSG00000101952	0	0	0	0	0	0
ENSMUSG00000026280	1928	1856	1557	2347	2370	2116
ENSMUSG00000026281	3337	2956	2643	5861	3340	5131
ENSMUSG00000026283	1517	1350	1098	1400	1522	1367
ENSMUSG00000088961	0	0	0	0	0	0
ENSMUSG00000073609	248	224	251	204	231	157
ENSMUSG00000094651	0	0	0	0	0	0
ENSMUSG00000101660	0	0	0	2	0	0
ENSMUSG00000093805	0	0	0	0	0	0
ENSMUSG00000099624	0	1	1	3	3	0
ENSMUSG00000073608	0	0	2	0	0	0
ENSMUSG00000034000	0	1	0	0	0	2
ENSMUSG00000026285	0	0	0	0	2	2
ENSMUSG00000100990	0	0	0	0	0	0
ENSMUSG00000100347	39	30	34	21	22	17
ENSMUSG00000077413	0	0	0	0	0	0
ENSMUSG00000100518	0	0	0	0	0	0
ENSMUSG00000089310	0	0	0	0	0	0
ENSMUSG00000099592	0	0	0	0	0	0
ENSMUSG00000051185	412	324	337	623	398	623
ENSMUSG00000103973	2	1	7	3	0	2
ENSMUSG00000081051	3484	3119	4005	4501	4273	4484
ENSMUSG00000040710	417	400	276	380	332	351
ENSMUSG00000103197	0	0	0	0	0	0
ENSMUSG00000100777	0	0	0	0	0	0
ENSMUSG00000102718	0	0	0	0	0	0
ENSMUSG00000095955	0	0	0	0	0	1
ENSMUSG00000100062	0	0	0	0	0	0
ENSMUSG00000080345	0	0	0	0	0	0
ENSMUSG00000096585	0	0	0	0	0	0
ENSMUSG00000102658	0	0	0	0	0	0
ENSMUSG00000100336	0	0	0	0	0	0
ENSMUSG00000100589	0	0	0	0	0	0
ENSMUSG00000095610	0	0	0	0	0	0
ENSMUSG00000100362	1	0	0	4	2	0
ENSMUSG00000077255	0	0	0	0	0	0
ENSMUSG00000040693	10	154	7	3	271	4
ENSMUSG00000097814	3	19	1	0	19	0
ENSMUSG00000045463	0	0	0	0	0	0
ENSMUSG00000097480	0	0	0	0	0	0
ENSMUSG00000100454	0	0	0	0	0	0
ENSMUSG00000044757	284	200	193	171	146	137
ENSMUSG00000026331	0	0	0	0	0	0
ENSMUSG00000100484	0	0	0	0	0	0
ENSMUSG00000101348	0	0	0	0	0	0
ENSMUSG00000103179	0	0	0	0	0	0
ENSMUSG00000044768	546	529	380	602	606	577
ENSMUSG00000040648	3417	3087	2358	1857	2729	1645
ENSMUSG00000026333	266	237	195	255	117	232
ENSMUSG00000026335	2043	1541	1627	1717	1904	1677
ENSMUSG00000104140	1	0	0	0	1	0
ENSMUSG00000089169	0	0	0	0	0	0
ENSMUSG00000089782	644	573	562	1098	669	898
ENSMUSG00000089706	17	12	6	5	8	5
ENSMUSG00000096085	0	0	0	0	0	0
ENSMUSG00000100182	2	1	1	2	2	0
ENSMUSG00000100711	1	0	0	1	0	0
ENSMUSG00000097608	0	0	0	0	0	0
ENSMUSG00000099634	0	0	0	0	1	0
ENSMUSG00000026336	0	0	0	0	0	0
ENSMUSG00000089791	21	24	15	20	24	13
ENSMUSG00000096193	0	0	0	0	0	0
ENSMUSG00000100009	1	0	3	0	0	0
ENSMUSG00000099686	1	0	0	0	0	0
ENSMUSG00000087804	0	0	0	0	0	0
ENSMUSG00000099453	0	0	0	0	0	0
ENSMUSG00000067028	0	0	0	0	0	0
ENSMUSG00000082431	21	38	34	114	52	106
ENSMUSG00000104104	0	0	0	0	0	0
ENSMUSG00000100662	0	0	0	0	0	0
ENSMUSG00000087883	0	0	0	0	0	0
ENSMUSG00000099835	13	22	23	9	25	9
ENSMUSG00000100794	3	2	4	4	4	1
ENSMUSG00000099427	0	0	0	0	0	0
ENSMUSG00000099892	0	0	0	0	0	0
ENSMUSG00000100977	0	0	0	0	0	0
ENSMUSG00000077039	0	0	0	0	0	0
ENSMUSG00000100684	0	0	0	0	0	0
ENSMUSG00000100088	0	0	0	0	0	0
ENSMUSG00000100222	19	18	14	13	10	18
ENSMUSG00000100065	0	0	0	0	0	0
ENSMUSG00000100349	0	0	0	0	0	0
ENSMUSG00000099375	0	0	0	0	0	0
ENSMUSG00000077295	0	0	0	0	0	0
ENSMUSG00000099770	0	0	0	0	0	0
ENSMUSG00000088510	0	0	0	0	0	0
ENSMUSG00000101890	0	0	0	0	0	0
ENSMUSG00000099989	0	0	0	0	0	0
ENSMUSG00000087908	0	0	0	0	0	0
ENSMUSG00000100955	0	0	0	0	0	0
ENSMUSG00000088594	0	0	0	0	0	0
ENSMUSG00000099469	0	0	0	0	0	0
ENSMUSG00000102325	0	0	0	0	0	0
ENSMUSG00000101297	0	0	0	0	0	0
ENSMUSG00000100059	0	0	0	0	0	0
ENSMUSG00000088161	0	0	0	0	0	0
ENSMUSG00000099464	0	0	0	0	0	0
ENSMUSG00000100935	0	0	0	0	0	0
ENSMUSG00000099801	0	0	0	0	0	0
ENSMUSG00000050840	50	33	12	91	85	64
ENSMUSG00000103991	0	0	0	0	0	0
ENSMUSG00000084704	0	0	0	0	0	0
ENSMUSG00000103060	0	0	0	0	0	0
ENSMUSG00000089866	0	0	0	0	0	0
ENSMUSG00000099669	0	0	0	0	0	0
ENSMUSG00000099702	0	0	0	0	0	0
ENSMUSG00000047496	62	48	46	64	115	55
ENSMUSG00000099582	0	0	0	0	0	0
ENSMUSG00000097482	0	1	0	2	1	0
ENSMUSG00000101214	0	1	1	0	0	0
ENSMUSG00000067017	567	335	281	607	418	518
ENSMUSG00000056536	929	966	941	744	796	662
ENSMUSG00000100672	0	1	0	0	0	0
ENSMUSG00000101219	3	4	5	2	2	5
ENSMUSG00000076999	0	0	0	0	0	0
ENSMUSG00000101656	0	0	0	0	0	0
ENSMUSG00000026319	799	845	693	460	617	432
ENSMUSG00000104044	0	0	0	0	0	0
ENSMUSG00000101330	1	3	5	3	1	1
ENSMUSG00000026321	13	6	12	4	13	10
ENSMUSG00000102690	0	0	0	0	0	0
ENSMUSG00000089206	0	0	0	0	0	0
ENSMUSG00000099448	0	0	0	0	0	0
ENSMUSG00000099843	4	10	19	20	5	11
ENSMUSG00000038866	575	513	391	318	575	321
ENSMUSG00000102501	0	0	0	0	0	0
ENSMUSG00000097612	1	0	0	0	1	0
ENSMUSG00000101583	2	1	1	0	3	1
ENSMUSG00000044340	427	433	349	333	718	361
ENSMUSG00000103291	0	0	0	0	0	0
ENSMUSG00000100247	0	0	0	0	0	0
ENSMUSG00000099604	0	0	0	0	0	0
ENSMUSG00000057329	373	372	294	321	403	293
ENSMUSG00000054006	0	0	0	0	0	0
ENSMUSG00000098344	0	0	0	0	0	0
ENSMUSG00000103348	0	0	0	0	0	0
ENSMUSG00000009905	405	358	360	356	308	373
ENSMUSG00000009907	2556	2536	2161	2432	2664	2028
ENSMUSG00000067006	1	0	0	0	1	1
ENSMUSG00000083613	0	0	0	0	0	0
ENSMUSG00000059956	0	0	0	0	0	0
ENSMUSG00000048775	0	0	0	2	0	0
ENSMUSG00000084228	0	0	0	0	0	0
ENSMUSG00000044594	0	0	0	0	0	0
ENSMUSG00000058017	0	0	0	0	0	0
ENSMUSG00000083884	0	0	0	0	0	0
ENSMUSG00000073602	0	0	0	0	0	0
ENSMUSG00000080729	0	0	0	0	0	0
ENSMUSG00000081114	0	0	0	0	0	0
ENSMUSG00000073601	0	0	0	0	0	0
ENSMUSG00000084189	0	0	1	0	0	0
ENSMUSG00000026327	0	0	0	0	0	1
ENSMUSG00000087210	0	0	0	0	0	0
ENSMUSG00000067001	0	0	1	2	0	0
ENSMUSG00000089278	0	0	0	0	0	0
ENSMUSG00000062345	0	0	0	0	0	0
ENSMUSG00000092572	0	1	0	3	0	3
ENSMUSG00000026315	7	12	4	6	3	10
ENSMUSG00000086161	1	0	0	3	1	0
ENSMUSG00000096241	0	0	0	0	0	0
ENSMUSG00000077237	0	0	0	0	0	0
ENSMUSG00000100457	0	0	0	0	0	0
ENSMUSG00000101477	0	0	0	0	0	0
ENSMUSG00000099484	0	0	0	0	0	0
ENSMUSG00000100041	0	0	0	0	0	0
ENSMUSG00000104478	0	0	0	0	0	0
ENSMUSG00000101231	0	0	0	0	0	0
ENSMUSG00000101097	0	0	0	0	0	0
ENSMUSG00000100831	0	0	0	0	0	0
ENSMUSG00000100884	0	0	0	0	0	0
ENSMUSG00000089037	0	0	0	0	0	0
ENSMUSG00000084741	0	0	0	0	0	0
ENSMUSG00000100025	2	1	2	1	0	2
ENSMUSG00000026312	44	37	30	29	25	28
ENSMUSG00000100290	0	0	0	0	0	0
ENSMUSG00000100758	0	0	0	0	0	0
ENSMUSG00000099926	0	0	0	0	0	0
ENSMUSG00000047216	77	65	72	35	32	30
ENSMUSG00000102788	0	0	0	1	0	0
ENSMUSG00000102160	0	0	0	0	0	0
ENSMUSG00000101253	0	0	0	0	0	0
ENSMUSG00000101846	0	0	0	0	0	0
ENSMUSG00000100555	2	0	1	3	0	2
ENSMUSG00000102728	0	0	0	0	0	0
ENSMUSG00000038702	413	487	422	564	458	420
ENSMUSG00000101875	1	0	0	2	0	0
ENSMUSG00000099732	0	0	0	0	0	0
ENSMUSG00000101220	0	0	0	0	0	0
ENSMUSG00000100020	0	0	0	0	0	0
ENSMUSG00000101054	0	0	0	0	0	0
ENSMUSG00000088691	0	0	0	0	0	0
ENSMUSG00000099884	0	0	0	0	0	0
ENSMUSG00000100304	0	0	0	0	0	0
ENSMUSG00000101453	0	0	0	0	0	0
ENSMUSG00000102105	0	0	0	0	0	0
ENSMUSG00000099943	0	0	0	0	0	0
ENSMUSG00000084546	0	0	0	0	0	0
ENSMUSG00000097648	0	0	0	0	0	0
ENSMUSG00000101687	0	0	0	0	0	0
ENSMUSG00000100515	0	0	0	0	0	0
ENSMUSG00000070695	2	0	0	0	0	0
ENSMUSG00000092948	0	0	0	0	0	0
ENSMUSG00000102033	0	0	0	0	0	0
ENSMUSG00000094429	0	0	0	0	0	0
ENSMUSG00000101154	0	0	0	0	0	0
ENSMUSG00000065865	0	0	0	0	0	0
ENSMUSG00000098815	0	0	0	0	0	0
ENSMUSG00000101573	0	0	0	0	0	0
ENSMUSG00000107979	0	0	0	0	0	0
ENSMUSG00000101373	0	0	0	0	0	0
ENSMUSG00000099615	0	0	0	0	0	0
ENSMUSG00000100265	0	0	0	0	0	0
ENSMUSG00000100527	0	0	0	0	0	0
ENSMUSG00000099571	0	0	0	0	0	0
ENSMUSG00000101303	0	0	0	0	0	0
ENSMUSG00000100305	0	0	0	0	0	0
ENSMUSG00000099534	0	0	0	0	0	0
ENSMUSG00000100886	0	0	0	0	0	0
ENSMUSG00000101415	0	0	0	0	0	0
ENSMUSG00000100617	0	0	0	0	0	0
ENSMUSG00000100703	0	0	0	0	0	0
ENSMUSG00000100177	0	0	0	0	0	0
ENSMUSG00000101363	0	0	0	0	0	0
ENSMUSG00000101590	0	0	0	0	0	0
ENSMUSG00000102030	0	0	0	0	0	0
ENSMUSG00000099870	1	0	1	0	0	0
ENSMUSG00000026374	4899	4711	3341	6382	6033	5701
ENSMUSG00000026377	4068	3542	2812	3319	4197	2916
ENSMUSG00000099936	0	0	0	0	0	0
ENSMUSG00000064302	3171	3491	2460	1773	3355	1728
ENSMUSG00000077257	0	0	0	0	0	0
ENSMUSG00000107722	0	1	0	0	0	0
ENSMUSG00000080542	0	0	0	0	0	0
ENSMUSG00000100770	0	0	0	0	0	0
ENSMUSG00000026380	64	149	37	25	153	31
ENSMUSG00000089601	0	0	0	0	0	0
ENSMUSG00000101624	0	0	0	0	0	0
ENSMUSG00000088363	0	0	0	0	0	0
ENSMUSG00000100040	0	0	0	0	0	0
ENSMUSG00000048402	949	1002	1019	655	1273	725
ENSMUSG00000098273	0	0	0	0	0	0
ENSMUSG00000097408	16	18	23	7	4	6
ENSMUSG00000096939	0	0	0	0	0	0
ENSMUSG00000100767	0	0	0	0	0	0
ENSMUSG00000099860	0	0	0	0	0	0
ENSMUSG00000101179	0	0	0	0	0	0
ENSMUSG00000037035	11	6	3	6	7	2
ENSMUSG00000004451	1436	1381	1424	1424	1488	1386
ENSMUSG00000101437	0	0	0	0	0	0
ENSMUSG00000098447	8	3	5	4	1	1
ENSMUSG00000098923	453	481	397	462	573	518
ENSMUSG00000101731	6	4	12	1	0	9
ENSMUSG00000084505	0	0	0	0	0	0
ENSMUSG00000026383	1590	1756	1333	1727	2399	1571
ENSMUSG00000102687	0	0	0	0	0	0
ENSMUSG00000026384	954	929	756	810	1040	803
ENSMUSG00000091876	8	9	6	8	7	6
ENSMUSG00000103146	0	0	0	0	0	0
ENSMUSG00000100436	0	0	0	0	0	0
ENSMUSG00000090277	0	0	0	0	0	0
ENSMUSG00000100042	0	0	0	0	0	0
ENSMUSG00000100636	0	0	0	0	0	0
ENSMUSG00000101224	0	1	0	0	0	0
ENSMUSG00000036975	338	400	295	520	440	459
ENSMUSG00000036962	0	3	0	0	0	0
ENSMUSG00000092245	0	0	0	0	0	0
ENSMUSG00000026387	0	1	0	0	0	3
ENSMUSG00000050777	71	192	99	189	428	122
ENSMUSG00000026385	3339	2870	2778	5664	2998	4728
ENSMUSG00000026388	105	114	67	185	125	134
ENSMUSG00000026389	79	181	29	256	303	355
ENSMUSG00000036907	1	4	3	6	8	2
ENSMUSG00000101275	0	0	0	0	0	0
ENSMUSG00000026390	0	0	0	0	1	1
ENSMUSG00000058665	73	96	71	106	107	76
ENSMUSG00000099957	10	21	11	19	16	8
ENSMUSG00000101386	0	0	0	1	0	0
ENSMUSG00000101922	0	0	0	0	0	0
ENSMUSG00000100761	0	0	0	0	0	0
ENSMUSG00000099336	8	5	3	0	0	0
ENSMUSG00000100979	0	0	0	0	0	0
ENSMUSG00000102360	0	0	0	0	0	0
ENSMUSG00000097881	0	5	5	10	2	1
ENSMUSG00000101700	0	0	0	0	0	0
ENSMUSG00000104332	0	0	0	0	0	0
ENSMUSG00000003721	542	423	436	578	431	555
ENSMUSG00000104253	27	21	34	24	11	9
ENSMUSG00000101791	1	0	0	5	0	1
ENSMUSG00000026339	910	981	701	551	736	488
ENSMUSG00000085857	0	0	0	0	0	0
ENSMUSG00000083582	0	0	0	0	0	0
ENSMUSG00000050534	5	2	4	14	6	8
ENSMUSG00000081130	0	0	0	0	0	0
ENSMUSG00000001674	4009	3667	2803	3575	4146	3365
ENSMUSG00000102006	0	0	0	0	0	0
ENSMUSG00000102488	0	0	0	0	0	0
ENSMUSG00000083584	0	0	0	0	0	0
ENSMUSG00000100913	0	0	0	0	0	0
ENSMUSG00000080410	0	0	0	0	0	0
ENSMUSG00000099960	0	0	0	0	0	0
ENSMUSG00000089274	0	0	0	0	0	0
ENSMUSG00000103263	0	0	0	0	0	0
ENSMUSG00000089190	0	0	0	0	0	0
ENSMUSG00000099451	0	0	0	0	0	0
ENSMUSG00000104180	0	0	0	0	0	0
ENSMUSG00000100762	0	0	0	0	0	0
ENSMUSG00000100405	0	0	0	1	0	0
ENSMUSG00000100525	0	0	0	0	0	0
ENSMUSG00000101495	0	0	0	0	0	0
ENSMUSG00000036815	2	1	1	0	0	0
ENSMUSG00000102801	0	0	0	0	0	0
ENSMUSG00000102681	0	0	0	0	0	0
ENSMUSG00000077472	0	0	0	0	0	0
ENSMUSG00000104410	0	0	0	0	0	0
ENSMUSG00000102521	0	0	0	0	0	0
ENSMUSG00000104205	0	0	0	0	0	0
ENSMUSG00000102902	0	0	0	0	0	0
[truncated: 50,551 more rows]

## Sheet: pig_subread_counts
Geneid	WT_E18_9	WT_E18_10	WT_E18_11	KO_E18_2	KO_E18_3	KO_E18_5
ENSSSCG00000030218	0	0	0	0	0	0
ENSSSCG00000029697	633	651	593	437	517	518
ENSSSCG00000027726	385	398	344	378	633	558
ENSSSCG00000030932	0	0	0	0	0	0
ENSSSCG00000004009	0	0	0	0	0	0
ENSSSCG00000030155	24	21	16	23	36	161
ENSSSCG00000027842	0	3	4	1	0	4
ENSSSCG00000025112	3	4	7	5	8	8
ENSSSCG00000004008	23	18	22	21	23	22
ENSSSCG00000004010	500	463	498	507	554	567
ENSSSCG00000027123	3	2	3	3	5	4
ENSSSCG00000027750	11	8	10	9	66	6
ENSSSCG00000021794	18	12	30	2	0	0
ENSSSCG00000004012	36	30	35	34	39	43
ENSSSCG00000018614	0	0	0	0	0	0
ENSSSCG00000027112	0	0	0	0	1	0
ENSSSCG00000025469	0	0	0	0	0	0
ENSSSCG00000004013	118	116	123	68	75	59
ENSSSCG00000022407	0	0	0	0	0	0
ENSSSCG00000004014	565	506	533	507	729	490
ENSSSCG00000004017	26	43	29	20	15	13
ENSSSCG00000004016	9	11	7	2	5	3
ENSSSCG00000004018	3698	3680	3583	3473	3686	3571
ENSSSCG00000027404	0	5	0	0	1	0
ENSSSCG00000004023	1103	1095	984	906	1002	1029
ENSSSCG00000004024	226	220	212	278	266	271
ENSSSCG00000004022	855	728	688	737	719	888
ENSSSCG00000004020	462	571	470	451	466	434
ENSSSCG00000004021	0	1	0	0	0	2
ENSSSCG00000019654	0	0	0	0	0	0
ENSSSCG00000029213	14	8	23	26	18	19
ENSSSCG00000004027	216	218	204	289	253	314
ENSSSCG00000004028	3	5	7	8	6	17
ENSSSCG00000004029	1815	1846	1714	1919	1721	1828
ENSSSCG00000004032	10	14	8	14	14	12
ENSSSCG00000026205	30	43	29	57	69	38
ENSSSCG00000004034	374	379	399	364	410	459
ENSSSCG00000004033	358	374	310	441	422	488
ENSSSCG00000025030	329	355	300	304	372	419
ENSSSCG00000004037	467	482	433	452	478	548
ENSSSCG00000029556	1	0	0	0	5	5
ENSSSCG00000004038	608	1087	689	84	143	53
ENSSSCG00000004039	3	4	12	5	11	9
ENSSSCG00000018769	0	0	0	0	0	0
ENSSSCG00000026300	0	0	0	0	0	0
ENSSSCG00000022084	0	0	0	0	0	0
ENSSSCG00000004040	2	3	2	0	4	1
ENSSSCG00000004042	220	90	117	130	120	120
ENSSSCG00000004043	1	0	1	1	1	1
ENSSSCG00000029477	1	0	0	0	0	0
ENSSSCG00000004041	0	1	0	0	0	0
ENSSSCG00000004044	1681	1888	1606	1974	2241	2281
ENSSSCG00000004045	0	0	0	0	0	0
ENSSSCG00000004046	4	4	2	5	3	4
ENSSSCG00000004047	1195	1423	1326	1089	1145	1224
ENSSSCG00000004048	6086	6998	6725	5154	5850	5756
ENSSSCG00000018530	14	15	11	11	6	20
ENSSSCG00000018605	8	7	8	13	4	6
ENSSSCG00000004049	4612	4771	4307	1789	2793	2896
ENSSSCG00000004050	1837	2003	1981	1928	1933	1933
ENSSSCG00000029876	1434	1589	1410	1317	1742	1763
ENSSSCG00000004052	20	13	20	15	27	30
ENSSSCG00000004053	1	3	3	4	3	8
ENSSSCG00000004054	0	0	0	0	0	0
ENSSSCG00000004055	85	61	60	78	83	67
ENSSSCG00000024876	53	42	83	67	80	70
ENSSSCG00000004056	693	721	725	626	709	337
ENSSSCG00000024378	2	5	1	0	4	6
ENSSSCG00000004058	5474	5654	5407	4774	4769	4215
ENSSSCG00000004057	5	5	8	5	6	5
ENSSSCG00000004059	1	0	0	0	0	0
ENSSSCG00000021348	0	2	0	2	0	0
ENSSSCG00000029686	20	15	10	24	21	20
ENSSSCG00000022710	61	57	43	61	51	63
ENSSSCG00000023471	7	9	17	21	21	18
ENSSSCG00000024019	562	594	465	379	461	367
ENSSSCG00000012314	104	113	101	129	112	89
ENSSSCG00000021649	37	23	16	24	24	25
ENSSSCG00000012315	112	166	166	154	109	52
ENSSSCG00000030535	1396	1501	1400	1350	1265	1287
ENSSSCG00000020070	0	0	0	0	0	0
ENSSSCG00000024528	91	95	85	75	76	64
ENSSSCG00000004063	505	646	582	570	589	654
ENSSSCG00000004064	1324	1233	1050	1004	1348	1332
ENSSSCG00000019015	0	0	0	0	0	0
ENSSSCG00000024361	312	541	401	470	340	753
ENSSSCG00000004067	4	1	2	12	2	1
ENSSSCG00000004065	208	233	225	257	256	286
ENSSSCG00000026474	96	72	70	77	93	82
ENSSSCG00000004070	2496	2848	2515	2626	2731	3011
ENSSSCG00000004071	417	470	426	521	625	403
ENSSSCG00000026391	0	0	0	0	0	0
ENSSSCG00000025154	0	0	0	0	0	0
ENSSSCG00000004072	0	2	3	2	1	0
ENSSSCG00000025352	16	10	9	8	6	8
ENSSSCG00000004074	0	0	1	0	0	0
ENSSSCG00000004075	53	65	50	62	40	48
ENSSSCG00000004076	300	351	297	305	289	309
ENSSSCG00000004077	844	962	955	707	892	973
ENSSSCG00000004078	0	0	0	0	0	0
ENSSSCG00000004080	50	63	80	43	33	41
ENSSSCG00000004081	28	26	16	32	27	19
ENSSSCG00000024114	0	0	0	0	0	0
ENSSSCG00000021273	119	103	100	95	81	107
ENSSSCG00000004082	302	298	290	283	256	289
ENSSSCG00000025777	9	8	1	13	7	13
ENSSSCG00000004084	0	0	0	0	0	3
ENSSSCG00000004087	56	98	71	68	136	125
ENSSSCG00000004088	807	911	891	800	647	811
ENSSSCG00000004089	338	415	312	368	423	376
ENSSSCG00000004090	341	378	375	313	345	406
ENSSSCG00000004091	2424	2843	2908	2390	2440	2299
ENSSSCG00000004092	627	656	520	753	763	776
ENSSSCG00000004093	2	1	1	0	0	0
ENSSSCG00000004094	243	219	165	271	214	193
ENSSSCG00000004098	8	13	6	11	10	7
ENSSSCG00000004096	0	0	0	1	0	0
ENSSSCG00000004100	0	0	1	2	1	1
ENSSSCG00000004103	718	829	759	699	728	734
ENSSSCG00000004101	91	92	102	143	114	121
ENSSSCG00000026042	0	0	0	0	0	0
ENSSSCG00000028948	0	0	0	0	0	0
ENSSSCG00000004105	991	1091	1013	926	1044	1014
ENSSSCG00000004106	755	871	782	706	648	758
ENSSSCG00000021892	171	193	177	188	199	224
ENSSSCG00000004104	613	603	530	591	662	661
ENSSSCG00000028867	900	1023	1010	1030	951	979
ENSSSCG00000004108	222	251	194	212	244	244
ENSSSCG00000030067	302	381	331	333	366	328
ENSSSCG00000004109	12	11	8	0	7	6
ENSSSCG00000004110	2386	2904	2649	3006	2608	2885
ENSSSCG00000028974	346	329	375	384	383	397
ENSSSCG00000021079	0	0	0	0	0	0
ENSSSCG00000004112	22	34	23	33	27	22
ENSSSCG00000004113	234	280	212	192	197	192
ENSSSCG00000004114	22	29	26	28	22	21
ENSSSCG00000004117	309	321	289	425	383	319
ENSSSCG00000004119	7	4	1	2	2	6
ENSSSCG00000004120	795	986	845	897	821	957
ENSSSCG00000004121	854	906	889	922	964	809
ENSSSCG00000004122	116	101	89	126	129	120
ENSSSCG00000004123	1807	2148	1928	1980	2087	2143
ENSSSCG00000026681	358	478	394	418	412	453
ENSSSCG00000004125	14	8	24	22	21	23
ENSSSCG00000004127	629	665	540	30	25	51
ENSSSCG00000004128	0	3	4	1	2	2
ENSSSCG00000004132	724	857	763	769	713	761
ENSSSCG00000023897	0	0	0	0	2	0
ENSSSCG00000021733	0	0	0	0	0	0
ENSSSCG00000004130	363	395	458	240	157	280
ENSSSCG00000026897	95	129	110	82	68	93
ENSSSCG00000020208	0	0	0	0	0	0
ENSSSCG00000004133	301	398	434	561	502	404
ENSSSCG00000004134	461	450	516	467	452	445
ENSSSCG00000004135	308	350	321	376	398	437
ENSSSCG00000004136	152	165	176	182	158	186
ENSSSCG00000004137	0	0	0	0	0	0
ENSSSCG00000004138	276	266	278	342	394	407
ENSSSCG00000004139	184	148	128	153	161	271
ENSSSCG00000004140	455	534	511	453	478	504
ENSSSCG00000004141	0	0	1	0	0	2
ENSSSCG00000019021	0	0	0	0	0	0
ENSSSCG00000024301	0	0	0	0	0	0
ENSSSCG00000004142	1409	1412	1296	1186	1211	1031
ENSSSCG00000004143	29	32	20	38	22	31
ENSSSCG00000004144	610	606	605	1058	1116	1030
ENSSSCG00000004145	810	1084	960	737	1035	823
ENSSSCG00000004146	1299	1487	1376	1456	1491	1354
ENSSSCG00000004147	2	3	1	1	2	6
ENSSSCG00000004148	393	441	414	407	436	395
ENSSSCG00000004149	596	604	535	540	623	760
ENSSSCG00000020384	0	0	0	0	0	0
ENSSSCG00000004150	295	335	343	359	342	448
ENSSSCG00000022511	0	0	0	0	0	0
ENSSSCG00000004151	1	0	0	0	0	0
ENSSSCG00000004154	88	100	103	256	176	167
ENSSSCG00000004155	33	39	37	61	71	93
ENSSSCG00000004156	1392	1691	1425	517	506	460
ENSSSCG00000004158	4	4	1	0	0	0
ENSSSCG00000004157	3	6	7	2	2	1
ENSSSCG00000004159	3	1	3	3	3	2
ENSSSCG00000004160	234	276	236	210	238	267
ENSSSCG00000020379	0	0	0	0	0	0
ENSSSCG00000026041	77	118	138	139	139	94
ENSSSCG00000031001	0	0	0	0	0	0
ENSSSCG00000004161	0	0	0	0	0	0
ENSSSCG00000004165	137	180	145	189	117	126
ENSSSCG00000004164	252	288	250	205	277	210
ENSSSCG00000004163	11296	13307	12556	9019	9112	10594
ENSSSCG00000020601	0	0	0	0	0	0
ENSSSCG00000004166	623	651	554	441	594	470
ENSSSCG00000004167	165	170	159	140	145	158
ENSSSCG00000004169	1528	1777	1745	1450	1400	1560
ENSSSCG00000028115	2	2	1	1	0	0
ENSSSCG00000004170	74	95	91	66	114	81
ENSSSCG00000020130	0	0	0	0	0	0
ENSSSCG00000019571	0	0	0	0	0	0
ENSSSCG00000019507	0	0	0	0	0	0
ENSSSCG00000021443	974	993	1045	1131	918	825
ENSSSCG00000004172	77	116	126	203	162	155
ENSSSCG00000022387	331	343	343	260	267	294
ENSSSCG00000004174	166	113	139	152	168	124
ENSSSCG00000004175	0	0	0	1	1	0
ENSSSCG00000023999	3	1	4	1	1	3
ENSSSCG00000004177	28285	32403	30660	36836	35544	33410
ENSSSCG00000018972	35	28	57	45	29	38
ENSSSCG00000018450	8	5	13	18	4	6
ENSSSCG00000018352	12	7	7	7	9	5
ENSSSCG00000004178	212	258	193	203	197	241
ENSSSCG00000004179	0	0	0	1	0	0
ENSSSCG00000004180	0	0	0	0	0	0
ENSSSCG00000004181	0	1	0	0	0	0
ENSSSCG00000019778	0	0	0	0	0	0
ENSSSCG00000004182	0	0	0	0	0	0
ENSSSCG00000004183	0	0	0	0	0	0
ENSSSCG00000004184	0	0	0	0	0	0
ENSSSCG00000004185	0	0	0	0	0	0
ENSSSCG00000004186	0	0	0	0	0	0
ENSSSCG00000027456	0	0	0	0	0	0
ENSSSCG00000004187	0	0	0	0	0	0
ENSSSCG00000028898	0	0	0	0	0	0
ENSSSCG00000004189	0	0	0	0	0	0
ENSSSCG00000004190	921	1096	993	984	1043	936
ENSSSCG00000018825	0	0	0	0	0	0
ENSSSCG00000004191	1875	2067	1992	1987	2514	2318
ENSSSCG00000004192	1573	1193	1518	923	730	1233
ENSSSCG00000004193	619	783	694	737	782	599
ENSSSCG00000028817	1	1	0	0	0	0
ENSSSCG00000004194	4	7	1	1	4	1
ENSSSCG00000004197	65	77	83	64	84	72
ENSSSCG00000023740	1	5	1	6	1	3
ENSSSCG00000023773	0	0	0	0	0	0
ENSSSCG00000004196	675	793	720	731	703	800
ENSSSCG00000020095	6	6	2	6	8	7
ENSSSCG00000029065	69	9	5	6	6	5
ENSSSCG00000004195	2	1	1	0	0	0
ENSSSCG00000022533	107	121	97	112	117	200
ENSSSCG00000004199	2307	2597	2826	2389	2603	2268
ENSSSCG00000004200	33	41	44	2	8	3
ENSSSCG00000004201	159	175	158	195	128	170
ENSSSCG00000004202	26	37	23	4	10	2
ENSSSCG00000004203	912	1084	1005	967	1052	1071
ENSSSCG00000004204	0	0	1	0	0	0
ENSSSCG00000004205	151	199	180	180	144	114
ENSSSCG00000004207	44	56	44	80	65	56
ENSSSCG00000004206	251	341	291	327	269	218
ENSSSCG00000025669	7	2	5	10	8	2
ENSSSCG00000029684	10	19	15	28	16	20
ENSSSCG00000004209	3327	3547	3483	2983	3709	3532
ENSSSCG00000024392	0	0	0	0	0	0
ENSSSCG00000023872	0	0	0	0	0	0
ENSSSCG00000004213	0	0	0	0	0	0
ENSSSCG00000004212	0	0	0	0	0	0
ENSSSCG00000004214	29	27	35	25	30	45
ENSSSCG00000025696	0	0	0	0	0	0
ENSSSCG00000004215	236	262	284	234	264	347
ENSSSCG00000004216	974	1188	606	942	1066	1079
ENSSSCG00000004217	877	915	936	918	794	860
ENSSSCG00000026970	0	0	0	0	1	0
ENSSSCG00000004218	210	150	172	232	260	248
ENSSSCG00000004219	299	322	221	304	379	236
ENSSSCG00000004220	334	456	385	326	280	406
ENSSSCG00000004221	194	256	275	215	202	263
ENSSSCG00000004222	638	697	814	699	538	491
ENSSSCG00000004223	379	325	310	407	306	359
ENSSSCG00000004224	351	418	387	376	494	405
ENSSSCG00000004225	42	48	46	151	78	121
ENSSSCG00000021149	201	268	205	224	201	178
ENSSSCG00000019074	2	0	0	0	0	0
ENSSSCG00000029277	13	19	16	10	23	8
ENSSSCG00000024066	0	0	1	0	2	1
ENSSSCG00000030090	6	1	4	8	1	4
ENSSSCG00000021086	0	0	0	0	0	0
ENSSSCG00000027613	5	10	4	4	10	2
ENSSSCG00000004231	4	1	2	2	0	0
ENSSSCG00000004232	434	597	424	401	412	384
ENSSSCG00000004233	11	18	13	36	19	25
ENSSSCG00000004234	191	184	195	63	70	112
ENSSSCG00000004235	1	0	0	0	0	0
ENSSSCG00000004236	2	3	4	4	4	3
ENSSSCG00000004237	3190	3815	3384	3857	3831	3840
ENSSSCG00000004238	1103	1285	1286	1144	1291	1264
ENSSSCG00000025075	359	443	401	429	424	417
ENSSSCG00000027399	0	0	0	0	0	0
ENSSSCG00000028308	0	0	0	0	0	0
ENSSSCG00000004241	7248	8504	8731	7710	6834	7763
ENSSSCG00000004242	225	245	249	134	154	203
ENSSSCG00000004243	0	0	0	0	0	0
ENSSSCG00000004244	329	401	323	179	187	238
ENSSSCG00000004245	184	167	163	237	227	215
ENSSSCG00000004246	197	242	216	182	196	205
ENSSSCG00000004247	787	929	998	837	881	831
ENSSSCG00000030488	270	326	252	235	233	252
ENSSSCG00000004249	161	211	173	212	218	224
ENSSSCG00000004248	415	493	389	324	181	159
ENSSSCG00000023536	0	0	0	0	0	0
ENSSSCG00000020423	0	0	0	0	0	0
ENSSSCG00000004250	465	400	435	476	542	469
ENSSSCG00000020885	1526	1821	1770	1718	1424	1663
ENSSSCG00000004252	1883	2430	2232	1519	1971	1031
ENSSSCG00000004253	678	701	749	752	663	715
ENSSSCG00000004254	719	723	661	604	473	536
ENSSSCG00000026978	12	6	14	15	7	10
ENSSSCG00000004255	47	57	27	67	59	51
ENSSSCG00000004256	2	0	1	0	0	0
ENSSSCG00000004257	0	0	2	0	0	1
ENSSSCG00000019126	0	0	0	0	0	0
ENSSSCG00000004259	0	0	0	0	1	2
ENSSSCG00000004260	321	332	311	249	330	220
ENSSSCG00000004261	11	10	3	4	7	7
ENSSSCG00000004262	517	677	616	675	635	501
ENSSSCG00000004263	88	64	64	49	107	60
ENSSSCG00000023834	12	11	8	9	24	14
ENSSSCG00000018549	0	0	0	0	0	0
ENSSSCG00000027649	0	0	0	0	0	2
ENSSSCG00000029062	0	0	1	0	0	0
ENSSSCG00000025496	0	0	0	0	1	0
ENSSSCG00000025941	6174	6895	6592	5976	5919	6051
ENSSSCG00000023510	0	0	0	0	0	0
ENSSSCG00000019521	0	0	0	0	0	0
ENSSSCG00000004269	2	0	0	0	0	0
ENSSSCG00000020480	0	0	0	0	0	0
ENSSSCG00000025129	0	0	0	0	0	0
ENSSSCG00000029872	8	7	5	14	10	23
ENSSSCG00000026369	0	0	0	0	0	0
ENSSSCG00000004270	44	37	34	54	53	66
ENSSSCG00000029565	0	0	0	0	0	0
ENSSSCG00000004272	703	896	848	712	701	615
ENSSSCG00000004273	0	5	0	2	1	6
ENSSSCG00000004274	1066	1087	983	909	1074	1248
ENSSSCG00000004275	1229	1474	1340	1267	1364	1496
ENSSSCG00000026204	99	108	82	113	88	101
ENSSSCG00000004276	1428	1595	1456	1642	1624	1656
ENSSSCG00000026246	31	27	37	64	34	37
ENSSSCG00000004278	0	0	0	0	0	0
ENSSSCG00000004279	213	238	226	222	261	172
ENSSSCG00000019520	0	0	0	0	0	0
ENSSSCG00000019941	0	0	0	0	0	0
ENSSSCG00000020544	0	0	0	0	0	0
ENSSSCG00000026394	0	0	0	0	0	0
ENSSSCG00000018440	0	0	0	0	0	0
ENSSSCG00000028665	0	0	0	0	0	0
ENSSSCG00000004280	217	264	219	236	216	314
ENSSSCG00000004281	250	238	228	175	127	225
ENSSSCG00000004282	48	37	24	58	46	52
ENSSSCG00000004283	1	4	3	0	2	0
ENSSSCG00000004284	0	0	0	0	0	0
ENSSSCG00000004285	0	0	0	0	0	0
ENSSSCG00000004287	0	0	0	0	1	0
ENSSSCG00000022994	299	402	368	342	331	352
ENSSSCG00000028526	248	301	311	278	331	356
ENSSSCG00000026943	1	5	6	10	8	0
ENSSSCG00000004289	931	1099	1100	905	985	1084
ENSSSCG00000004290	1240	1322	1284	1494	977	1014
ENSSSCG00000004291	127	121	139	60	73	77
ENSSSCG00000004293	1925	2387	2608	2706	2373	2662
ENSSSCG00000004294	5831	6630	6536	5002	4966	5426
ENSSSCG00000019135	20	30	38	35	36	14
ENSSSCG00000019921	0	0	0	0	0	0
ENSSSCG00000004295	4	2	3	12	1	7
ENSSSCG00000004296	0	0	0	0	0	1
ENSSSCG00000020277	0	0	0	0	0	0
ENSSSCG00000025434	5	8	3	8	5	2
ENSSSCG00000025140	1788	2183	1920	2206	2203	2680
ENSSSCG00000004299	0	0	2	1	3	1
ENSSSCG00000004300	364	401	406	402	420	356
ENSSSCG00000004301	6	8	11	4	7	9
ENSSSCG00000004302	19	15	15	15	24	24
ENSSSCG00000004304	630	763	799	744	556	771
ENSSSCG00000004303	478	521	481	623	622	453
ENSSSCG00000004305	60	78	55	94	87	65
ENSSSCG00000004306	1498	1858	1806	1602	1566	1772
ENSSSCG00000004307	1327	1359	1277	1363	1409	1514
ENSSSCG00000004308	0	2	0	0	0	0
ENSSSCG00000004309	118	97	91	108	147	126
ENSSSCG00000019769	0	0	0	0	0	0
ENSSSCG00000029003	400	522	519	679	590	678
ENSSSCG00000025426	168	175	165	186	192	186
ENSSSCG00000018235	0	0	0	0	0	0
ENSSSCG00000004311	156	231	182	232	224	188
ENSSSCG00000004313	246	293	259	223	220	248
ENSSSCG00000026249	414	416	452	647	710	663
ENSSSCG00000004314	128	119	218	199	53	221
ENSSSCG00000004315	11	6	3	1	11	0
ENSSSCG00000024249	0	0	0	0	0	2
ENSSSCG00000004317	1032	1242	1133	843	962	922
ENSSSCG00000004318	45	31	34	44	109	72
ENSSSCG00000021691	0	0	0	0	0	0
ENSSSCG00000004322	205	175	135	169	179	174
ENSSSCG00000004324	308	368	364	305	330	318
ENSSSCG00000004328	1278	1334	1230	1323	1459	1589
ENSSSCG00000030625	0	0	0	0	0	0
ENSSSCG00000004327	6	7	4	1	1	3
ENSSSCG00000004329	631	682	664	756	674	858
ENSSSCG00000004331	257	280	257	214	281	284
ENSSSCG00000004330	5	8	8	6	6	6
ENSSSCG00000004332	69	78	58	156	130	150
ENSSSCG00000004334	290	604	397	287	336	413
ENSSSCG00000019674	0	0	0	0	0	0
ENSSSCG00000004336	1321	1404	1259	1374	1353	1382
ENSSSCG00000018695	0	0	0	0	0	0
ENSSSCG00000020518	0	0	0	0	0	0
ENSSSCG00000004337	271	312	353	332	262	296
ENSSSCG00000004338	23	28	19	26	32	38
ENSSSCG00000004339	780	904	982	903	837	843
ENSSSCG00000004340	0	0	0	0	0	0
ENSSSCG00000004341	194	210	162	151	164	149
ENSSSCG00000018143	0	0	0	0	0	0
ENSSSCG00000004342	308	385	329	211	201	219
ENSSSCG00000028811	20	25	20	17	19	21
ENSSSCG00000027002	75	81	65	68	58	92
ENSSSCG00000004343	18	19	27	24	24	20
ENSSSCG00000004344	625	702	658	515	518	586
ENSSSCG00000023339	0	0	0	0	0	0
ENSSSCG00000004345	2	7	6	5	4	2
ENSSSCG00000027413	0	0	0	0	0	0
ENSSSCG00000025073	0	0	0	0	0	0
ENSSSCG00000019812	0	0	0	0	0	0
ENSSSCG00000018969	0	0	0	0	0	0
ENSSSCG00000004346	115	92	106	141	257	261
ENSSSCG00000004347	136	167	132	167	218	170
ENSSSCG00000004348	0	3	1	0	1	5
ENSSSCG00000004349	53	75	66	63	58	77
ENSSSCG00000023154	64	98	86	68	99	62
ENSSSCG00000004350	455	611	544	594	603	719
ENSSSCG00000004351	240	274	227	269	192	203
ENSSSCG00000029638	417	469	447	508	569	569
ENSSSCG00000004353	1433	1586	1485	1203	1239	1277
ENSSSCG00000004354	41	39	30	33	61	75
ENSSSCG00000004355	16	16	25	14	10	34
ENSSSCG00000004356	0	1	1	0	1	1
ENSSSCG00000004357	20	25	21	14	24	15
ENSSSCG00000004358	513	572	553	408	535	491
ENSSSCG00000019986	0	0	0	0	0	0
ENSSSCG00000004359	194	222	207	147	183	168
ENSSSCG00000028744	117	90	83	60	63	60
ENSSSCG00000024589	0	0	0	0	0	0
ENSSSCG00000029707	9	7	9	20	12	23
ENSSSCG00000004360	1	2	33	3	1	4
ENSSSCG00000021300	58	60	54	36	59	53
ENSSSCG00000029152	2	4	3	1	0	1
ENSSSCG00000004361	85	89	70	50	40	79
ENSSSCG00000004364	1250	1426	1380	1323	1244	1388
ENSSSCG00000004365	983	1053	937	933	908	1059
ENSSSCG00000004366	147	216	152	227	129	144
ENSSSCG00000004367	19	21	29	34	28	17
ENSSSCG00000004368	1133	1125	1045	1168	1158	1321
ENSSSCG00000004369	200	198	169	267	181	176
ENSSSCG00000025497	0	0	0	0	0	0
ENSSSCG00000004371	201	246	193	259	176	287
ENSSSCG00000004373	108	115	94	68	110	71
ENSSSCG00000004374	15	55	12	29	7	9
ENSSSCG00000019893	0	0	0	0	0	0
ENSSSCG00000031023	10765	12911	12088	10931	11057	12020
ENSSSCG00000026609	0	0	0	0	0	0
ENSSSCG00000004379	162	130	120	141	181	168
ENSSSCG00000004380	4	8	5	8	8	9
ENSSSCG00000004381	1	1	2	3	2	2
ENSSSCG00000004382	3262	4012	3889	3590	3850	3954
ENSSSCG00000004383	584	669	624	614	493	566
ENSSSCG00000004384	41	28	44	14	65	77
ENSSSCG00000004385	1433	1670	1634	1830	1454	1476
ENSSSCG00000024176	14	16	14	14	10	14
ENSSSCG00000004386	25	17	19	18	17	22
ENSSSCG00000004387	376	364	358	449	521	454
ENSSSCG00000004388	42	58	54	41	37	35
ENSSSCG00000004390	415	640	546	361	471	403
ENSSSCG00000004389	0	0	0	0	0	0
ENSSSCG00000020883	77	73	95	52	95	56
ENSSSCG00000004391	111	147	136	80	92	87
ENSSSCG00000030406	6	7	0	7	4	3
ENSSSCG00000004415	6	13	16	29	20	23
ENSSSCG00000004414	3515	4103	4051	3734	3647	3730
ENSSSCG00000004413	3	7	9	11	5	5
ENSSSCG00000004408	289	310	353	256	473	302
ENSSSCG00000004412	251	237	233	261	314	221
ENSSSCG00000004411	270	310	271	227	212	249
ENSSSCG00000004410	0	0	0	0	0	1
ENSSSCG00000020960	0	0	0	0	0	0
ENSSSCG00000028519	1	0	1	0	0	0
ENSSSCG00000022201	69	78	100	64	111	86
ENSSSCG00000004406	0	0	0	0	0	0
ENSSSCG00000004405	241	221	227	214	254	257
ENSSSCG00000004404	377	417	398	381	450	391
ENSSSCG00000004403	839	1002	928	984	956	969
ENSSSCG00000004402	12	10	25	5	10	6
ENSSSCG00000004401	3	0	1	2	3	1
ENSSSCG00000004399	1	1	2	4	4	0
ENSSSCG00000004396	0	0	0	0	0	0
ENSSSCG00000004395	40	48	47	51	66	72
ENSSSCG00000004394	542	653	598	447	485	467
ENSSSCG00000004393	2939	3448	3451	2662	2796	2901
ENSSSCG00000004392	4859	5826	5852	4184	4032	4832
ENSSSCG00000025703	129	144	147	164	170	190
ENSSSCG00000004419	81	115	73	74	72	85
ENSSSCG00000004417	56	74	53	79	55	42
ENSSSCG00000004418	6	2	3	1	2	3
ENSSSCG00000025574	0	0	1	0	1	0
ENSSSCG00000025439	135	163	139	151	127	134
ENSSSCG00000004420	300	326	298	344	337	278
ENSSSCG00000004421	1335	1309	1358	1759	1437	1627
ENSSSCG00000027382	0	0	0	0	0	0
ENSSSCG00000004422	5	7	5	19	4	6
ENSSSCG00000004423	759	857	816	923	696	971
ENSSSCG00000004424	4	4	1	1	2	0
ENSSSCG00000004425	1770	2273	1878	1102	1422	970
ENSSSCG00000004428	59	72	52	43	58	35
ENSSSCG00000004427	0	0	1	0	0	0
ENSSSCG00000004426	0	0	0	0	0	0
ENSSSCG00000027838	0	0	0	0	0	0
ENSSSCG00000023610	13902	14804	13845	13271	12911	15629
ENSSSCG00000004432	7721	8601	8695	9025	9048	9055
ENSSSCG00000004433	19	30	9	26	24	29
ENSSSCG00000004434	0	3	1	2	0	0
ENSSSCG00000004435	942	1084	1025	776	934	1028
ENSSSCG00000004436	0	0	0	0	0	0
ENSSSCG00000004439	400	383	451	424	361	433
ENSSSCG00000004438	1011	1019	1084	1254	1100	1115
ENSSSCG00000004441	1348	1483	1535	1674	1731	1803
ENSSSCG00000004444	0	4	3	4	6	0
ENSSSCG00000004445	4	2	1	0	2	0
ENSSSCG00000004446	1445	1776	1855	1721	1644	1685
ENSSSCG00000025656	0	0	0	0	0	0
ENSSSCG00000004450	0	0	0	0	0	0
ENSSSCG00000004451	4	0	0	0	2	0
ENSSSCG00000004453	18	27	15	16	16	14
ENSSSCG00000004452	235	316	243	487	185	127
ENSSSCG00000004454	279	344	311	522	239	164
ENSSSCG00000029129	184	209	205	156	224	228
ENSSSCG00000004456	1118	1336	1353	823	910	919
ENSSSCG00000004457	808	848	909	746	848	857
ENSSSCG00000026346	111	117	121	91	92	114
ENSSSCG00000025745	81	86	67	81	76	86
ENSSSCG00000004458	1202	1014	962	1279	1746	2167
ENSSSCG00000004460	1470	1730	1702	1577	1467	1768
ENSSSCG00000023353	0	0	0	0	0	0
ENSSSCG00000004463	0	0	0	0	0	0
ENSSSCG00000004464	249	244	235	149	170	205
ENSSSCG00000023645	0	0	0	0	0	0
ENSSSCG00000022379	144	165	158	95	111	138
ENSSSCG00000026384	1	2	1	1	0	3
ENSSSCG00000004465	341	355	342	234	311	285
ENSSSCG00000004466	1178	1450	1469	1187	1218	1124
ENSSSCG00000028080	53	41	47	66	59	56
ENSSSCG00000004468	101	107	84	75	83	93
ENSSSCG00000004469	93	124	113	138	162	180
ENSSSCG00000004470	2284	2532	2591	2473	2570	2873
ENSSSCG00000004473	1097	1172	1120	864	1032	1216
ENSSSCG00000004472	146	147	118	110	110	125
ENSSSCG00000004475	76	89	74	32	45	25
ENSSSCG00000023687	0	0	0	0	0	0
ENSSSCG00000004477	1	2	1	0	1	0
ENSSSCG00000004478	858	1033	896	819	670	776
ENSSSCG00000020702	2819	3214	3136	3419	3246	3363
ENSSSCG00000019589	0	0	0	0	0	1
ENSSSCG00000028780	228	232	190	266	185	215
ENSSSCG00000024138	2	6	2	3	12	6
ENSSSCG00000004479	127	111	112	79	58	82
ENSSSCG00000030275	131	128	141	233	213	202
ENSSSCG00000030121	0	0	0	0	0	0
ENSSSCG00000004484	699	779	890	1413	1305	1337
ENSSSCG00000004480	1770	1892	1878	1495	1686	1509
ENSSSCG00000019933	0	0	0	0	0	0
ENSSSCG00000004485	646	893	812	744	715	711
ENSSSCG00000004486	108	126	144	95	110	71
ENSSSCG00000004489	304342	336744	326694	403159	380863	395404
ENSSSCG00000004487	608	769	612	621	530	607
ENSSSCG00000021383	46	70	55	49	45	62
ENSSSCG00000025743	50	64	46	61	60	56
ENSSSCG00000004490	47	50	40	48	48	45
ENSSSCG00000018364	0	0	0	0	0	0
ENSSSCG00000004491	0	0	2	0	2	0
ENSSSCG00000004492	0	2	2	0	0	0
ENSSSCG00000004493	2	1	0	0	1	0
ENSSSCG00000004494	323	342	285	273	320	331
ENSSSCG00000021072	152	121	131	173	133	161
ENSSSCG00000021219	69	78	55	80	60	86
ENSSSCG00000004497	37	66	51	14	29	14
ENSSSCG00000004498	1000	1107	1106	811	958	873
ENSSSCG00000004499	13586	15271	14554	11785	11746	11694
ENSSSCG00000004500	883	985	901	949	766	874
ENSSSCG00000004501	0	0	0	0	0	0
ENSSSCG00000004502	77	65	58	116	121	131
ENSSSCG00000004503	0	0	0	0	0	0
ENSSSCG00000028984	0	0	0	0	0	0
ENSSSCG00000004505	576	646	609	561	557	527
ENSSSCG00000028076	43	24	25	46	51	46
ENSSSCG00000004506	340	329	296	354	454	408
ENSSSCG00000004507	378	396	349	467	340	360
ENSSSCG00000004508	295	304	308	312	286	282
ENSSSCG00000029642	37307	44048	41188	55878	53896	57095
ENSSSCG00000030194	8	8	4	8	1	1
ENSSSCG00000028329	2	4	2	6	5	4
ENSSSCG00000024372	29	32	23	28	18	23
ENSSSCG00000027951	46	45	54	45	37	48
ENSSSCG00000025083	0	0	0	1	1	0
ENSSSCG00000030463	64	70	64	65	83	88
ENSSSCG00000004509	1305	1278	1237	1414	868	1097
ENSSSCG00000004510	965	1072	1000	904	971	820
ENSSSCG00000020045	0	2	2	1	3	0
ENSSSCG00000020491	0	0	0	0	1	4
ENSSSCG00000004511	491	576	494	417	446	371
ENSSSCG00000025161	10	13	6	11	11	6
ENSSSCG00000004513	0	0	0	0	0	0
ENSSSCG00000021016	0	0	0	0	0	0
ENSSSCG00000004515	0	0	0	0	0	0
ENSSSCG00000027690	10	21	17	14	8	13
ENSSSCG00000004516	1481	1515	1381	1383	1585	1661
ENSSSCG00000004517	1215	1185	1093	941	1245	1228
ENSSSCG00000004518	444	614	654	444	392	484
ENSSSCG00000004520	714	732	599	713	837	794
ENSSSCG00000004521	2	9	6	3	4	2
ENSSSCG00000004522	597	670	655	495	544	524
ENSSSCG00000024479	388	427	501	387	394	456
ENSSSCG00000019329	0	0	0	0	1	0
ENSSSCG00000004524	2586	2822	2709	2562	2628	2807
ENSSSCG00000004525	880	987	1023	1103	1070	1136
ENSSSCG00000004527	0	0	0	1	0	0
ENSSSCG00000004528	253	277	259	273	278	274
ENSSSCG00000004529	201	222	231	252	258	265
ENSSSCG00000004530	5	5	5	4	9	5
ENSSSCG00000004531	555	702	665	571	593	665
ENSSSCG00000004532	0	0	0	0	0	0
ENSSSCG00000004533	51	47	38	40	37	23
ENSSSCG00000004534	221	311	239	153	164	114
ENSSSCG00000004535	877	1060	807	708	838	760
ENSSSCG00000020381	0	0	0	0	0	0
ENSSSCG00000004537	1208	1396	1394	1333	1309	1226
ENSSSCG00000004538	352	411	364	350	362	355
ENSSSCG00000029836	370	397	390	377	380	360
ENSSSCG00000004540	23	14	8	11	8	12
ENSSSCG00000030235	0	0	0	0	0	0
ENSSSCG00000004539	0	0	0	0	3	1
ENSSSCG00000004541	759	694	887	2252	838	719
ENSSSCG00000004542	3367	3925	3423	3603	2652	3350
ENSSSCG00000004543	230	298	257	309	270	292
ENSSSCG00000004544	299	323	472	271	291	289
ENSSSCG00000004545	16	15	4	26	15	15
ENSSSCG00000004546	595	760	785	594	626	716
ENSSSCG00000026645	2	2	2	4	1	5
ENSSSCG00000004547	110	115	91	91	107	104
ENSSSCG00000004548	215	205	197	130	235	201
ENSSSCG00000020916	6	8	7	3	15	9
ENSSSCG00000004549	424	404	342	466	435	521
ENSSSCG00000004550	1641	1661	1790	1801	1955	1806
ENSSSCG00000004551	1949	1997	1891	2322	2416	2528
ENSSSCG00000004552	344	460	375	278	304	292
ENSSSCG00000004554	2323	2881	2718	1932	2075	2224
ENSSSCG00000022697	17	28	26	28	28	27
ENSSSCG00000004555	1	4	4	3	2	1
ENSSSCG00000004558	102	130	119	119	132	101
ENSSSCG00000004557	2987	3996	2445	1611	1944	1781
ENSSSCG00000004556	754	649	588	589	488	751
ENSSSCG00000004560	2	0	4	2	1	2
ENSSSCG00000021588	24	30	34	19	26	28
ENSSSCG00000004561	1068	1146	1104	1196	1134	1274
ENSSSCG00000020403	0	0	2	0	0	0
ENSSSCG00000028737	68	109	130	95	46	107
ENSSSCG00000004563	384	416	410	519	559	510
ENSSSCG00000029654	118	115	110	134	143	111
ENSSSCG00000004565	7	5	2	7	2	5
ENSSSCG00000004567	28	29	28	36	39	27
ENSSSCG00000026571	2449	2887	2670	2545	2682	2717
ENSSSCG00000023158	1167	1421	1414	1289	1343	1363
ENSSSCG00000004569	252	374	311	349	351	365
ENSSSCG00000004570	12552	14442	12319	12800	10551	11330
ENSSSCG00000024088	258	345	304	266	307	294
ENSSSCG00000018544	0	0	0	0	0	0
ENSSSCG00000024863	159	206	190	127	169	153
ENSSSCG00000029795	173	184	160	120	155	136
ENSSSCG00000004571	219	202	221	180	180	171
ENSSSCG00000025668	239	276	222	193	220	204
ENSSSCG00000022253	0	0	0	0	0	0
ENSSSCG00000004572	0	0	0	0	0	0
ENSSSCG00000004573	1	2	1	0	2	0
ENSSSCG00000030636	43	62	26	24	26	38
ENSSSCG00000024949	1	0	1	0	0	0
ENSSSCG00000027318	56	38	46	45	30	30
ENSSSCG00000023568	56	81	55	42	49	44
ENSSSCG00000023100	1	0	0	2	0	0
ENSSSCG00000026189	91	98	106	85	84	77
ENSSSCG00000025747	70	91	70	80	68	79
ENSSSCG00000004575	16	24	64	25	66	64
ENSSSCG00000004576	53	100	72	117	102	76
ENSSSCG00000004577	892	1180	719	594	604	667
ENSSSCG00000004578	12387	15096	14804	11163	12299	9453
ENSSSCG00000004579	0	0	0	0	0	0
ENSSSCG00000004580	3	1	3	6	8	6
ENSSSCG00000004581	27	17	21	25	51	38
ENSSSCG00000020189	0	0	0	0	0	0
ENSSSCG00000004582	77	78	115	87	68	76
ENSSSCG00000004583	936	1138	1124	1019	901	941
ENSSSCG00000004584	2	1	7	2	1	5
ENSSSCG00000004585	1	0	2	2	2	2
ENSSSCG00000004586	239	247	238	254	242	237
ENSSSCG00000004587	1204	1340	1249	1264	1561	1610
ENSSSCG00000018846	0	0	0	0	0	0
ENSSSCG00000004588	977	1082	979	847	1022	948
ENSSSCG00000004589	993	1142	995	1114	1074	1135
ENSSSCG00000004592	968	1236	1113	902	954	989
ENSSSCG00000004590	1028	1228	1148	951	1009	977
ENSSSCG00000023625	40	34	34	53	28	37
ENSSSCG00000024131	119	159	171	166	152	171
ENSSSCG00000004594	274	293	299	300	305	315
ENSSSCG00000029184	15	15	12	14	14	22
ENSSSCG00000024660	696	999	886	1374	1157	1220
ENSSSCG00000021143	9	9	2	2	0	0
ENSSSCG00000004595	2643	3189	3071	3016	3107	3063
ENSSSCG00000004596	16	47	8	7	0	0
ENSSSCG00000019377	0	0	0	0	0	0
ENSSSCG00000004597	0	0	0	0	0	0
ENSSSCG00000025578	1205	1268	1337	1101	1507	1357
ENSSSCG00000023356	324	300	343	291	486	343
ENSSSCG00000030605	1517	1807	1608	1785	1762	1669
ENSSSCG00000004598	232	286	200	234	171	161
ENSSSCG00000026445	274	263	239	227	209	208
ENSSSCG00000004600	7385	8139	7900	7872	8119	9028
ENSSSCG00000026960	531	665	609	604	541	643
ENSSSCG00000018304	0	0	0	0	0	0
ENSSSCG00000004601	4	3	3	1	5	4
ENSSSCG00000021582	0	0	0	0	0	0
ENSSSCG00000004602	142	169	148	125	139	142
ENSSSCG00000029928	0	0	0	0	0	0
ENSSSCG00000024210	5	7	10	12	6	14
ENSSSCG00000020082	0	0	0	0	0	0
ENSSSCG00000004603	1655	1904	1698	1871	1926	2205
ENSSSCG00000029459	67	60	50	53	59	62
ENSSSCG00000024042	0	0	0	0	0	0
ENSSSCG00000023413	129	133	146	147	135	163
ENSSSCG00000004607	467	512	475	583	535	570
ENSSSCG00000004608	34	39	39	44	28	32
ENSSSCG00000004610	633	729	703	970	899	909
ENSSSCG00000018806	1	0	0	0	2	0
ENSSSCG00000024046	216	260	246	222	230	261
ENSSSCG00000023260	74	78	75	61	59	71
ENSSSCG00000004612	194	228	221	332	175	182
ENSSSCG00000024983	2195	2497	2295	2423	2114	2593
ENSSSCG00000004614	54	74	25	212	51	96
ENSSSCG00000030193	1	0	0	0	0	0
ENSSSCG00000025257	5	16	11	2	2	4
ENSSSCG00000024057	27	48	30	4	9	3
ENSSSCG00000004615	35	61	41	10	5	8
ENSSSCG00000004616	82	74	40	24	29	23
ENSSSCG00000004617	321	377	328	432	481	397
ENSSSCG00000004618	2541	2872	2824	2641	2505	2782
ENSSSCG00000004620	1541	1979	1865	1532	1841	1743
ENSSSCG00000004621	198	224	168	176	150	150
ENSSSCG00000004622	393	466	431	500	522	412
ENSSSCG00000004623	0	1	0	1	1	0
ENSSSCG00000004624	3071	3515	3500	2947	2771	2999
ENSSSCG00000004625	1161	1292	1296	1016	961	1035
ENSSSCG00000004626	1072	1291	1194	875	1089	1041
ENSSSCG00000004630	96	83	123	136	164	148
ENSSSCG00000004629	11	23	15	15	26	10
ENSSSCG00000004628	143	137	165	141	164	154
ENSSSCG00000004631	150	182	173	126	132	141
ENSSSCG00000004632	4	5	12	3	2	1
ENSSSCG00000030168	2	1	1	1	2	0
ENSSSCG00000004633	4	6	5	7	4	11
ENSSSCG00000004634	456	588	499	481	435	504
ENSSSCG00000004635	1156	1374	1354	1032	1092	1098
ENSSSCG00000004636	2395	2817	2662	2404	2575	2602
ENSSSCG00000020575	0	0	0	0	0	0
ENSSSCG00000004638	1	0	2	0	0	1
ENSSSCG00000004639	1199	1432	1315	1285	1257	1294
ENSSSCG00000020721	0	0	1	0	0	0
ENSSSCG00000004642	0	0	0	0	0	0
ENSSSCG00000004645	709	791	796	755	688	864
ENSSSCG00000004644	21	17	9	4	16	13
ENSSSCG00000004643	1	1	2	1	2	0
ENSSSCG00000004646	3	3	3	3	0	1
ENSSSCG00000004647	291	321	322	354	380	354
ENSSSCG00000004648	6	16	6	7	13	11
ENSSSCG00000027906	0	0	0	0	0	0
ENSSSCG00000020664	1	0	0	0	0	1
ENSSSCG00000004650	8	5	11	8	9	1
ENSSSCG00000020800	0	0	0	0	0	0
ENSSSCG00000004651	879	1055	969	799	889	833
ENSSSCG00000004652	1723	2136	1994	2239	2126	1989
ENSSSCG00000004653	2152	2813	2601	2181	2041	2022
ENSSSCG00000004655	20	22	21	15	15	12
ENSSSCG00000004656	1088	1047	1121	1020	1102	1078
ENSSSCG00000004657	448	520	468	408	455	427
ENSSSCG00000004658	2052	2156	2153	1835	2206	1766
ENSSSCG00000026096	2534	3052	2747	2426	3023	3355
ENSSSCG00000004659	3	11	8	11	7	9
ENSSSCG00000004661	2386	2985	2541	2133	2344	2689
ENSSSCG00000004662	3	1	0	4	0	0
ENSSSCG00000004663	304	380	402	249	329	325
ENSSSCG00000030173	0	0	0	0	0	0
ENSSSCG00000004664	0	0	0	0	0	0
ENSSSCG00000004665	0	2	0	2	1	0
ENSSSCG00000004666	1	5	1	4	0	4
ENSSSCG00000030710	105	95	93	110	93	107
ENSSSCG00000004668	33	33	40	21	23	28
ENSSSCG00000004672	178	230	188	243	215	223
ENSSSCG00000004671	343	370	343	264	290	370
ENSSSCG00000004670	13	9	7	6	7	9
ENSSSCG00000018328	0	0	0	0	0	0
ENSSSCG00000004673	16	21	21	5	10	3
ENSSSCG00000004674	494	562	497	379	560	456
ENSSSCG00000004675	25	32	21	22	31	61
ENSSSCG00000004676	13	5	8	15	7	12
ENSSSCG00000004677	2	3	0	1	1	3
ENSSSCG00000004678	5	5	9	4	11	8
ENSSSCG00000019275	0	0	0	0	0	0
ENSSSCG00000004679	834	1114	971	768	877	852
ENSSSCG00000004680	5	10	10	6	8	2
ENSSSCG00000004681	0	0	0	0	0	0
ENSSSCG00000004687	143	190	199	189	218	159
ENSSSCG00000004684	262	297	280	348	358	334
ENSSSCG00000004682	1	14	6	14	10	7
ENSSSCG00000020814	0	0	0	0	0	0
ENSSSCG00000024783	455	542	506	509	549	575
ENSSSCG00000030483	108	141	117	105	116	115
ENSSSCG00000026172	0	0	0	0	0	0
ENSSSCG00000023996	11	9	27	23	26	9
ENSSSCG00000028089	276	322	330	301	356	370
ENSSSCG00000004691	2172	2594	2585	2300	2064	2222
ENSSSCG00000004690	522	589	589	569	639	632
ENSSSCG00000004693	195	268	251	261	245	235
ENSSSCG00000027562	5	1	1	0	7	3
ENSSSCG00000004694	52	44	36	34	45	36
ENSSSCG00000004695	448	584	537	545	510	514
ENSSSCG00000025604	366	373	389	321	318	325
ENSSSCG00000004697	1193	1271	1179	868	1002	899
ENSSSCG00000004698	2	2	1	0	1	2
ENSSSCG00000024263	5904	6282	5590	4793	5545	4886
ENSSSCG00000018734	0	0	0	0	1	1
ENSSSCG00000004699	5	11	4	3	5	2
ENSSSCG00000004700	16254	19835	19293	12907	14547	14091
ENSSSCG00000018230	0	2	0	0	0	0
ENSSSCG00000004701	222	255	178	197	223	290
ENSSSCG00000019464	0	0	0	0	0	1
ENSSSCG00000004702	9	9	5	1	9	6
ENSSSCG00000004703	225	324	178	82	95	46
ENSSSCG00000021981	283	378	336	289	370	350
ENSSSCG00000004704	261	310	251	254	238	198
ENSSSCG00000004705	995	1041	1118	791	919	657
ENSSSCG00000026825	0	0	0	0	0	0
ENSSSCG00000004706	0	0	1	1	0	0
ENSSSCG00000024856	0	0	0	0	0	0
ENSSSCG00000004708	472	474	409	422	407	427
ENSSSCG00000004709	773	819	676	702	994	1011
ENSSSCG00000004710	227	249	214	209	194	236
ENSSSCG00000004711	245	237	231	142	196	239
ENSSSCG00000004712	18	10	5	2	6	3
ENSSSCG00000004713	7	8	6	0	2	2
ENSSSCG00000028721	38	67	41	44	36	60
ENSSSCG00000023164	54	42	55	52	50	47
ENSSSCG00000004714	95	47	58	378	105	49
ENSSSCG00000023179	93	101	92	96	81	89
ENSSSCG00000004716	44	68	53	53	39	35
ENSSSCG00000004717	1559	1863	1739	1598	1627	1568
ENSSSCG00000004718	465	503	469	439	497	498
ENSSSCG00000004719	836	911	848	783	851	821
ENSSSCG00000004720	264	238	203	220	264	298
ENSSSCG00000022039	77	102	60	67	98	117
ENSSSCG00000004724	680	888	803	657	684	670
ENSSSCG00000004726	547	681	532	603	684	528
ENSSSCG00000004727	1681	2066	2033	1499	1494	1375
ENSSSCG00000004725	3101	3763	3416	3052	3100	3303
ENSSSCG00000004728	1	3	5	12	9	15
ENSSSCG00000004729	75	96	80	142	116	166
ENSSSCG00000004730	620	780	736	630	546	649
ENSSSCG00000004731	1736	1909	1778	1691	2590	2536
ENSSSCG00000004732	0	2	5	0	0	2
ENSSSCG00000004733	0	0	0	1	1	0
ENSSSCG00000004734	3	5	8	9	8	9
ENSSSCG00000025080	7	4	5	3	3	5
ENSSSCG00000024566	7	4	4	12	6	15
ENSSSCG00000004735	70	88	73	63	47	52
ENSSSCG00000022540	1	0	1	0	0	0
ENSSSCG00000027182	1683	2109	2075	2228	2161	2434
ENSSSCG00000004738	447	456	416	538	600	589
ENSSSCG00000004741	13	27	16	21	10	15
ENSSSCG00000004737	17	12	28	31	18	20
ENSSSCG00000004736	8	4	7	0	4	4
ENSSSCG00000020666	1314	1557	1498	1064	1225	1055
ENSSSCG00000004739	333	415	322	447	405	403
ENSSSCG00000023579	0	0	0	0	1	0
ENSSSCG00000026029	0	0	1	0	0	0
ENSSSCG00000024969	0	1	2	0	2	11
ENSSSCG00000004743	0	0	0	0	0	0
ENSSSCG00000004744	1422	1605	1290	1389	1431	1229
ENSSSCG00000004745	1375	1445	1225	897	1125	1170
ENSSSCG00000004746	8	5	3	6	7	4
ENSSSCG00000004747	2571	2588	2582	2540	2621	2742
ENSSSCG00000022113	0	0	0	0	0	0
ENSSSCG00000004750	129	180	98	102	151	96
ENSSSCG00000024401	0	0	0	0	0	0
ENSSSCG00000004748	245	264	263	226	235	248
ENSSSCG00000004751	340	178	195	128	180	208
ENSSSCG00000026091	0	0	0	0	0	0
ENSSSCG00000004752	18	22	11	6	21	13
ENSSSCG00000004753	802	874	724	796	762	886
ENSSSCG00000025155	0	0	0	0	0	0
ENSSSCG00000004754	22	13	14	189	47	310
ENSSSCG00000004755	255	332	287	166	126	152
ENSSSCG00000026908	2	1	1	1	0	0
ENSSSCG00000004757	500	546	458	351	471	494
ENSSSCG00000004758	28	24	24	27	34	24
ENSSSCG00000004759	820	1037	865	790	973	744
ENSSSCG00000004760	6	3	3	4	8	3
ENSSSCG00000004761	114	124	144	112	135	103
ENSSSCG00000004762	219	245	235	183	275	260
ENSSSCG00000004763	55	59	64	38	51	54
ENSSSCG00000004764	375	357	342	231	307	294
ENSSSCG00000004765	212	193	221	167	225	203
ENSSSCG00000004766	975	1030	1035	940	967	1025
ENSSSCG00000004769	297	386	337	222	270	278
ENSSSCG00000004770	0	0	0	1	0	0
ENSSSCG00000024323	0	0	0	0	0	0
ENSSSCG00000004771	557	486	495	511	504	514
ENSSSCG00000004772	735	680	661	792	961	806
ENSSSCG00000004774	1512	1709	1791	1394	1737	1509
ENSSSCG00000004775	632	661	652	518	585	540
ENSSSCG00000004776	34	43	46	31	53	46
ENSSSCG00000023975	21	14	16	25	35	26
ENSSSCG00000025031	0	0	0	0	0	1
ENSSSCG00000004781	27	53	31	17	22	27
ENSSSCG00000029381	585	604	602	455	590	491
ENSSSCG00000004782	973	1233	1098	967	1065	1107
ENSSSCG00000004784	52	55	46	72	57	65
ENSSSCG00000029702	129	167	179	147	114	140
ENSSSCG00000004779	3	5	7	3	4	5
ENSSSCG00000030580	1137	1330	1289	992	1271	1101
ENSSSCG00000027242	27	32	21	22	20	22
ENSSSCG00000027069	145	137	136	147	169	148
ENSSSCG00000004785	61	56	67	48	50	35
ENSSSCG00000004786	36	37	29	28	38	29
ENSSSCG00000004787	36	32	32	40	48	50
ENSSSCG00000022606	13	12	10	12	3	6
ENSSSCG00000018837	0	0	0	0	1	0
ENSSSCG00000004789	1149	1156	1356	1753	1750	1653
ENSSSCG00000030198	16	6	6	91	59	3
ENSSSCG00000004791	87	125	126	124	188	176
ENSSSCG00000004792	1324	1491	1503	1218	1283	1305
ENSSSCG00000004793	413	487	437	510	459	475
ENSSSCG00000004794	0	0	0	0	0	0
ENSSSCG00000018872	0	0	0	0	0	0
ENSSSCG00000024016	0	0	0	0	0	0
ENSSSCG00000024903	0	0	0	0	0	0
ENSSSCG00000004795	0	1	1	1	1	2
ENSSSCG00000022680	503	512	517	409	618	466
ENSSSCG00000026900	202	198	168	179	190	168
ENSSSCG00000022814	0	0	0	0	0	0
ENSSSCG00000029748	0	0	0	0	0	0
ENSSSCG00000030384	14	30	21	17	22	31
ENSSSCG00000004799	525	629	597	635	547	675
ENSSSCG00000030003	3	2	4	2	10	5
ENSSSCG00000022186	3	0	0	0	0	1
ENSSSCG00000004802	1041	1057	986	872	839	837
ENSSSCG00000004803	11250	12623	8979	12754	5154	8079
ENSSSCG00000004805	1	0	0	1	0	0
ENSSSCG00000004806	1499	1732	1684	1194	1225	1324
ENSSSCG00000004807	360	415	405	461	421	450
ENSSSCG00000004808	74	57	42	67	77	102
ENSSSCG00000027232	13	14	16	5	8	15
ENSSSCG00000027431	0	1	0	0	1	0
ENSSSCG00000004811	0	0	0	0	0	0
ENSSSCG00000004812	2101	2053	2030	2989	3183	3422
ENSSSCG00000025487	0	0	0	0	0	0
ENSSSCG00000029613	367	402	418	346	391	384
ENSSSCG00000004813	213	258	253	220	243	260
ENSSSCG00000004814	510	596	533	319	525	475
ENSSSCG00000025724	0	0	0	0	0	0
ENSSSCG00000028771	837	881	948	994	847	837
ENSSSCG00000030487	520	559	600	476	597	550
ENSSSCG00000025771	0	0	0	0	0	0
ENSSSCG00000021550	55	56	39	35	50	33
ENSSSCG00000026215	20	29	13	28	18	14
ENSSSCG00000004819	12	17	16	17	10	8
ENSSSCG00000004820	384	522	466	412	375	462
ENSSSCG00000004821	354	456	390	425	456	409
ENSSSCG00000019106	0	0	0	0	0	0
ENSSSCG00000004823	548	661	592	423	419	433
ENSSSCG00000026298	33	30	31	29	20	19
ENSSSCG00000004822	22	60	20	19	9	7
ENSSSCG00000018227	0	0	0	0	0	0
ENSSSCG00000022104	0	0	0	0	0	0
ENSSSCG00000004825	1160	1320	1093	1274	1219	1395
ENSSSCG00000004826	367	429	523	265	281	226
ENSSSCG00000019280	0	0	0	0	0	0
ENSSSCG00000018906	0	0	0	0	0	0
ENSSSCG00000030367	0	0	0	0	0	0
ENSSSCG00000004827	24	19	24	71	33	39
ENSSSCG00000028037	0	1	0	0	1	0
ENSSSCG00000027079	0	2	2	5	3	8
ENSSSCG00000004830	31	40	35	38	40	39
ENSSSCG00000004831	8	6	2	2	9	4
ENSSSCG00000004832	2425	2850	2656	2404	2195	2296
ENSSSCG00000026014	0	0	0	0	0	0
ENSSSCG00000019409	0	0	0	0	0	0
ENSSSCG00000019878	0	0	0	0	0	0
ENSSSCG00000019155	0	0	0	0	0	0
ENSSSCG00000020399	0	0	0	0	0	0
ENSSSCG00000018361	0	0	0	0	0	0
ENSSSCG00000020442	0	0	2	0	0	0
ENSSSCG00000020119	0	1	0	0	0	0
ENSSSCG00000029014	0	0	0	0	0	0
ENSSSCG00000025061	0	0	0	0	0	0
ENSSSCG00000026099	0	0	0	0	0	0
ENSSSCG00000027296	0	0	0	0	0	0
ENSSSCG00000019192	0	0	0	0	0	0
ENSSSCG00000004834	1873	1743	1689	26	0	4
ENSSSCG00000004835	331	381	313	1	0	0
ENSSSCG00000004836	13	12	12	2	0	0
ENSSSCG00000026997	0	0	0	0	0	0
ENSSSCG00000004839	7	8	10	3	2	3
ENSSSCG00000019568	0	0	0	0	0	0
ENSSSCG00000004840	8	9	7	4	5	8
ENSSSCG00000026006	666	655	633	625	753	732
ENSSSCG00000004843	1	12	11	9	4	11
ENSSSCG00000019509	0	0	0	0	0	0
ENSSSCG00000004844	1262	1619	1413	1118	1507	1451
ENSSSCG00000025779	0	0	1	0	0	0
ENSSSCG00000004845	1176	1247	1120	1036	1108	1356
ENSSSCG00000004847	1255	1457	1544	1208	1298	1239
ENSSSCG00000004846	464	531	567	366	408	409
ENSSSCG00000004849	253	214	182	171	269	297
ENSSSCG00000004851	28	32	19	18	32	29
ENSSSCG00000021671	2	5	12	13	23	23
ENSSSCG00000004850	5	2	2	3	5	14
ENSSSCG00000004852	219	246	212	176	231	238
ENSSSCG00000022328	2	1	1	1	1	3
ENSSSCG00000025864	0	0	0	0	0	0
ENSSSCG00000004854	3825	4331	4077	4251	4004	4102
ENSSSCG00000030470	2545	2924	2938	2924	2836	2919
ENSSSCG00000029557	7	0	7	2	3	5
ENSSSCG00000004856	31	23	25	23	30	42
ENSSSCG00000004857	363	347	348	345	465	383
ENSSSCG00000004858	153	136	112	162	265	270
ENSSSCG00000023559	4	1	4	1	0	1
ENSSSCG00000022768	0	0	0	0	2	0
ENSSSCG00000023533	135	143	124	119	129	157
ENSSSCG00000004859	379	353	313	377	560	488
ENSSSCG00000019804	0	0	0	0	0	0
ENSSSCG00000004862	794	812	823	917	1051	914
ENSSSCG00000004861	634	608	562	773	980	966
ENSSSCG00000004863	53	70	73	51	62	70
ENSSSCG00000018662	0	0	0	0	0	0
ENSSSCG00000004870	1891	1889	1835	1627	1972	1990
ENSSSCG00000004869	7	8	3	2	2	2
ENSSSCG00000004875	5375	6346	5940	7053	5656	4943
ENSSSCG00000004874	0	0	0	0	0	0
ENSSSCG00000004872	207	243	216	213	196	188
ENSSSCG00000004873	26	23	43	13	30	23
ENSSSCG00000025660	15	17	17	15	21	10
ENSSSCG00000027654	84	58	61	44	69	46
ENSSSCG00000018892	0	0	0	0	0	0
ENSSSCG00000026328	0	0	0	0	0	0
ENSSSCG00000020859	69	64	59	118	111	84
ENSSSCG00000004878	282	337	285	271	250	310
ENSSSCG00000023069	47	63	47	33	46	65
ENSSSCG00000026815	32	27	40	25	34	28
ENSSSCG00000004880	6	5	0	4	3	9
ENSSSCG00000028977	38	32	26	46	29	33
ENSSSCG00000004884	1431	1758	1591	1414	1332	1491
ENSSSCG00000022185	0	0	0	0	0	0
ENSSSCG00000030586	0	0	0	0	0	0
ENSSSCG00000019193	0	0	0	0	0	0
ENSSSCG00000004885	134	136	116	55	75	72
ENSSSCG00000004886	204	257	226	202	264	225
ENSSSCG00000004887	17	11	5	13	15	9
ENSSSCG00000004888	50	68	67	51	36	52
ENSSSCG00000004889	0	1	0	1	0	0
ENSSSCG00000022337	0	0	0	0	0	0
ENSSSCG00000021694	0	0	0	0	0	0
ENSSSCG00000004891	1	0	0	0	0	0
ENSSSCG00000004890	41	14	27	62	48	20
ENSSSCG00000004893	871	994	999	785	769	806
ENSSSCG00000004894	6	7	14	30	16	13
ENSSSCG00000004895	2	2	1	1	2	5
ENSSSCG00000025727	0	0	0	0	0	0
ENSSSCG00000025744	466	564	554	596	678	644
ENSSSCG00000020464	0	0	0	0	0	0
ENSSSCG00000004896	374	388	378	533	525	530
ENSSSCG00000004897	282	278	256	284	280	315
ENSSSCG00000021838	4	4	1	6	8	4
ENSSSCG00000004898	32	22	32	30	25	18
ENSSSCG00000004899	623	720	659	543	559	551
ENSSSCG00000004901	637	778	689	557	631	553
ENSSSCG00000004902	61	61	38	87	57	54
ENSSSCG00000004903	149	140	149	174	137	133
ENSSSCG00000018100	0	0	0	0	0	0
ENSSSCG00000004904	0	1	0	0	0	0
ENSSSCG00000026454	33	38	33	50	37	79
ENSSSCG00000004907	84	97	52	78	73	91
ENSSSCG00000004908	1147	1383	1340	1222	1295	1179
ENSSSCG00000004909	1	0	0	0	0	0
ENSSSCG00000004910	21	15	20	11	45	33
ENSSSCG00000004911	1	0	0	0	0	0
ENSSSCG00000004912	482	622	524	371	366	376
ENSSSCG00000004913	0	0	0	1	2	4
ENSSSCG00000004915	426	482	401	450	508	586
ENSSSCG00000004914	0	0	0	0	0	0
ENSSSCG00000004917	234	302	258	289	270	267
ENSSSCG00000004918	266	223	196	322	182	180
ENSSSCG00000019572	7	13	8	2	4	0
ENSSSCG00000004919	744	843	778	785	913	971
ENSSSCG00000030647	0	0	0	0	0	0
ENSSSCG00000004920	0	0	1	0	0	0
ENSSSCG00000004926	316	312	300	280	320	307
ENSSSCG00000004927	1481	1855	1712	1694	1719	1706
ENSSSCG00000004928	167	205	200	93	136	187
ENSSSCG00000004929	229	187	184	186	239	210
ENSSSCG00000019094	0	0	0	0	0	0
ENSSSCG00000018672	0	0	0	0	0	0
ENSSSCG00000004932	5072	4455	4118	4145	5876	6156
ENSSSCG00000004931	1327	1435	1276	1537	1509	1739
ENSSSCG00000021031	0	0	0	0	0	0
ENSSSCG00000004934	1800	2158	2030	1786	1726	2053
ENSSSCG00000004935	2727	3267	3060	2435	2410	2784
ENSSSCG00000019584	0	0	0	0	0	0
ENSSSCG00000004936	990	1026	988	905	993	1075
ENSSSCG00000004937	21	23	24	37	25	23
ENSSSCG00000004938	194	242	241	263	218	193
ENSSSCG00000030311	5	7	6	12	8	9
ENSSSCG00000022696	3190	3862	3801	3692	4014	4022
ENSSSCG00000023836	0	0	0	0	0	0
ENSSSCG00000004939	4	4	5	4	4	3
ENSSSCG00000018330	0	0	0	0	0	0
ENSSSCG00000004941	438	497	468	391	453	409
ENSSSCG00000004942	642	746	848	609	631	708
ENSSSCG00000020093	0	3	1	0	1	2
ENSSSCG00000020140	0	0	0	0	0	0
ENSSSCG00000029873	235	235	234	214	208	219
ENSSSCG00000023980	124	159	141	117	120	106
ENSSSCG00000004943	725	874	817	779	691	769
ENSSSCG00000004945	45841	52364	49610	61486	58466	60415
ENSSSCG00000018926	8	10	10	7	5	7
ENSSSCG00000019587	20	28	21	20	19	20
ENSSSCG00000019093	6	10	9	4	14	5
ENSSSCG00000019809	1	0	0	0	2	0
ENSSSCG00000019949	15	8	10	16	6	8
ENSSSCG00000004946	653	767	687	563	647	592
ENSSSCG00000004947	0	0	0	0	0	0
ENSSSCG00000004948	690	688	546	667	513	549
ENSSSCG00000019090	0	0	0	0	0	0
ENSSSCG00000004949	0	3	0	0	0	0
ENSSSCG00000004951	1674	1844	1811	1488	1809	1813
ENSSSCG00000004952	1410	1480	1544	1553	1598	1617
ENSSSCG00000004954	44	52	38	45	45	37
ENSSSCG00000004955	188	212	175	214	234	252
ENSSSCG00000025135	110	150	136	150	186	156
ENSSSCG00000023615	13	14	15	20	22	20
ENSSSCG00000004956	0	1	1	6	4	4
ENSSSCG00000021369	0	0	0	0	0	0
ENSSSCG00000004958	318	393	353	334	483	354
ENSSSCG00000004959	0	0	0	0	0	0
ENSSSCG00000004957	501	539	521	448	555	514
ENSSSCG00000022419	1658	1970	1921	2135	1513	1869
ENSSSCG00000004961	147	140	137	121	294	147
ENSSSCG00000004962	47	44	35	30	54	38
ENSSSCG00000004963	10414	12181	11887	10657	11409	11336
ENSSSCG00000025082	0	1	2	3	1	1
ENSSSCG00000019567	0	0	0	0	0	0
ENSSSCG00000021923	0	0	0	0	0	0
ENSSSCG00000004966	0	0	0	0	0	0
ENSSSCG00000026078	1078	1306	1207	1360	1093	1210
ENSSSCG00000004968	13	10	7	7	2	12
ENSSSCG00000004969	3298	3740	3669	2422	2736	2589
ENSSSCG00000004970	29347	32342	31061	38869	37146	39385
ENSSSCG00000004972	4	5	4	12	17	6
ENSSSCG00000004971	97	147	128	58	78	137
ENSSSCG00000004973	2015	2550	2370	2165	2479	2210
ENSSSCG00000028042	0	0	0	0	0	0
ENSSSCG00000023961	1	0	0	0	0	0
ENSSSCG00000004974	109	132	132	124	136	137
ENSSSCG00000021937	137	164	144	97	143	128
ENSSSCG00000021608	67	89	87	70	153	96
ENSSSCG00000027461	0	0	0	0	0	0
ENSSSCG00000023311	0	0	0	0	3	0
ENSSSCG00000004976	0	2	1	1	2	2
ENSSSCG00000021112	93	82	86	103	98	79
ENSSSCG00000004977	1	1	1	2	1	0
ENSSSCG00000004980	232	232	219	330	331	317
ENSSSCG00000020940	798	956	874	844	961	991
ENSSSCG00000004978	0	0	0	0	0	0
ENSSSCG00000004979	539	740	592	589	647	696
ENSSSCG00000030599	52	68	67	54	65	63
ENSSSCG00000004984	4	2	0	2	1	0
ENSSSCG00000004983	31	37	29	10	14	16
ENSSSCG00000022828	5733	6729	6281	6009	6067	6834
ENSSSCG00000004986	491	596	551	548	483	533
ENSSSCG00000004985	205	164	230	210	314	164
ENSSSCG00000004988	33	4	10	7	62	9
ENSSSCG00000004989	45	51	40	58	46	31
ENSSSCG00000020316	0	0	0	0	0	0
ENSSSCG00000028818	0	0	0	0	0	0
ENSSSCG00000023006	0	0	0	0	0	0
ENSSSCG00000027485	0	0	0	0	0	0
ENSSSCG00000019982	0	0	0	0	0	0
ENSSSCG00000004990	42	52	71	47	62	47
ENSSSCG00000018115	0	0	0	0	0	0
ENSSSCG00000004992	0	0	0	0	0	0
ENSSSCG00000030679	1	0	0	0	1	0
ENSSSCG00000021709	1	1	0	0	0	1
ENSSSCG00000004996	562	663	599	522	550	682
ENSSSCG00000018638	0	0	0	0	0	0
ENSSSCG00000027765	1062	1322	1196	1086	1112	1123
ENSSSCG00000004997	2058	2587	2602	2559	2321	2738
ENSSSCG00000019885	4	2	3	2	6	4
ENSSSCG00000004998	1403	1775	1831	1404	1497	1418
ENSSSCG00000004999	652	777	703	576	627	647
ENSSSCG00000005000	866	1119	1031	827	953	906
ENSSSCG00000018377	0	0	0	0	0	0
ENSSSCG00000021217	726	809	786	645	632	694
ENSSSCG00000026988	0	0	0	0	0	0
ENSSSCG00000005001	0	0	0	0	0	0
ENSSSCG00000005002	33	43	35	54	43	48
ENSSSCG00000029364	0	0	0	0	0	0
ENSSSCG00000021775	0	0	0	0	0	0
ENSSSCG00000024699	0	0	0	0	0	0
ENSSSCG00000005003	10630	10475	10637	13041	12795	12718
ENSSSCG00000005004	374	501	432	386	406	438
ENSSSCG00000005005	2255	2447	2534	2658	2601	2463
ENSSSCG00000005006	676	714	691	606	523	529
ENSSSCG00000005007	404	451	412	406	472	520
ENSSSCG00000005008	819	965	941	645	733	724
ENSSSCG00000005009	1195	1160	1169	1181	1180	1242
ENSSSCG00000005011	1263	1537	1419	1170	1107	1334
ENSSSCG00000029605	0	1	2	1	1	0
ENSSSCG00000020086	0	0	0	0	0	0
ENSSSCG00000005012	897	954	862	647	752	972
ENSSSCG00000029839	0	0	0	0	0	0
ENSSSCG00000005015	766	849	853	803	780	840
ENSSSCG00000005016	450	534	485	480	426	457
ENSSSCG00000005017	263	332	322	243	260	238
ENSSSCG00000005018	86	104	96	67	65	63
ENSSSCG00000005019	0	0	0	0	0	0
ENSSSCG00000024414	114	88	113	121	75	95
ENSSSCG00000005020	62	101	94	53	64	61
ENSSSCG00000005021	904	981	961	1169	1132	1244
ENSSSCG00000005022	1130	1385	1335	1321	1516	1382
ENSSSCG00000005023	142	152	144	182	221	138
ENSSSCG00000005024	1405	1447	1405	1238	1649	1385
ENSSSCG00000005025	131	139	136	82	125	94
ENSSSCG00000021213	3366	3821	3617	4227	3388	3923
ENSSSCG00000005027	819	959	958	1027	978	996
ENSSSCG00000028092	1120	1419	1376	1081	1264	1073
ENSSSCG00000005029	3833	4839	5011	5577	5569	5936
ENSSSCG00000005030	5920	7755	7692	5297	5606	3837
ENSSSCG00000005031	0	0	1	0	0	0
ENSSSCG00000021862	10	19	10	18	23	11
ENSSSCG00000025601	0	0	0	0	0	0
ENSSSCG00000029720	0	1	0	0	0	1
ENSSSCG00000027537	115	98	101	83	127	104
ENSSSCG00000030068	0	0	0	0	0	0
ENSSSCG00000029703	116	161	173	129	146	151
ENSSSCG00000005035	3	0	0	1	0	0
ENSSSCG00000005036	39	68	45	39	57	53
ENSSSCG00000005037	899	1121	1009	1598	1419	1673
ENSSSCG00000005038	3561	3984	4029	3670	3820	3618
ENSSSCG00000005039	179	180	174	140	141	135
ENSSSCG00000005040	816	1086	1057	893	828	916
ENSSSCG00000005041	3577	4447	3999	3487	3048	3168
ENSSSCG00000005042	421	436	461	384	329	273
ENSSSCG00000005043	638	693	655	644	668	669
ENSSSCG00000005045	433	511	525	715	592	545
ENSSSCG00000024297	110	103	96	63	87	90
ENSSSCG00000019745	0	0	0	0	0	0
ENSSSCG00000005047	167	196	188	187	170	190
ENSSSCG00000005048	7	7	3	10	6	9
ENSSSCG00000021451	0	1	1	0	0	0
ENSSSCG00000023408	510	585	578	652	663	706
ENSSSCG00000005052	2588	2977	2865	2455	2891	2740
ENSSSCG00000005053	514	648	523	381	417	426
ENSSSCG00000005054	1106	1216	955	910	1006	1060
ENSSSCG00000005055	67	67	61	74	144	86
ENSSSCG00000005056	4437	5499	5418	4067	4877	4160
ENSSSCG00000005057	312	412	357	358	393	393
ENSSSCG00000005058	150	178	177	161	193	210
ENSSSCG00000005059	1	0	0	0	2	0
ENSSSCG00000019668	0	0	0	0	0	0
ENSSSCG00000005060	4997	6268	6206	6050	6418	5848
ENSSSCG00000021134	480	502	498	649	743	645
ENSSSCG00000005062	655	817	797	866	878	809
ENSSSCG00000005063	445	413	399	349	637	648
ENSSSCG00000005066	1393	1723	1605	1482	1352	1492
ENSSSCG00000005065	647	825	737	623	646	691
ENSSSCG00000005064	119	105	109	117	99	93
ENSSSCG00000005067	20	20	14	4	16	7
ENSSSCG00000005068	1	3	0	0	1	0
ENSSSCG00000029467	0	0	0	0	0	0
ENSSSCG00000027397	0	0	0	0	0	0
ENSSSCG00000005071	1735	1979	1813	1793	2205	2112
ENSSSCG00000022299	2114	2501	2424	2272	2401	2315
ENSSSCG00000005072	2319	2721	2662	2345	2376	2185
ENSSSCG00000005073	837	970	933	1018	1145	1057
ENSSSCG00000028854	1	2	2	2	3	1
ENSSSCG00000005075	2	4	2	7	4	5
ENSSSCG00000027270	596	693	734	851	800	783
ENSSSCG00000028783	92	133	117	86	92	82
ENSSSCG00000023917	180	220	190	173	170	161
ENSSSCG00000005076	399	451	391	342	354	403
ENSSSCG00000025695	110	143	110	108	111	104
ENSSSCG00000027383	104	125	80	84	99	89
ENSSSCG00000005077	0	0	0	0	0	2
ENSSSCG00000005078	759	870	807	801	839	868
ENSSSCG00000027678	22	29	22	18	17	28
ENSSSCG00000025013	317	281	232	179	355	319
ENSSSCG00000005081	41	44	28	52	70	69
ENSSSCG00000005082	956	1291	1151	1004	1047	1129
ENSSSCG00000005083	436	548	491	444	304	377
ENSSSCG00000005084	670	861	839	734	757	850
ENSSSCG00000005085	0	2	0	8	8	3
ENSSSCG00000005086	34	23	16	0	29	32
ENSSSCG00000005087	665	704	623	699	738	912
ENSSSCG00000005089	641	616	631	831	839	952
ENSSSCG00000005090	152	177	185	270	215	246
ENSSSCG00000023440	28	43	28	0	0	0
ENSSSCG00000024529	368	436	443	356	364	421
ENSSSCG00000005092	256	322	319	210	247	214
ENSSSCG00000020294	0	0	0	0	0	0
ENSSSCG00000005094	46	42	32	56	48	30
ENSSSCG00000030657	27	30	21	12	20	18
ENSSSCG00000005095	133	154	159	141	103	143
ENSSSCG00000005096	4440	5395	4846	4363	3914	4115
ENSSSCG00000018427	15	22	13	24	33	27
ENSSSCG00000005097	328	400	337	754	637	753
ENSSSCG00000005098	6	4	2	2	9	0
ENSSSCG00000005101	5	1	1	0	4	1
ENSSSCG00000024867	2	1	1	1	1	2
ENSSSCG00000005102	766	785	747	750	719	813
ENSSSCG00000019811	0	0	0	0	0	0
ENSSSCG00000018879	0	0	0	0	0	0
ENSSSCG00000019197	0	0	0	0	0	2
ENSSSCG00000005103	642	704	715	417	397	446
ENSSSCG00000005104	852	952	842	686	719	818
ENSSSCG00000005105	491	566	532	401	407	409
ENSSSCG00000020069	0	0	0	0	0	0
ENSSSCG00000005106	5	2	0	2	2	5
ENSSSCG00000005109	1	0	0	1	0	0
ENSSSCG00000005110	3764	4434	3764	3917	4584	4856
ENSSSCG00000018411	0	0	0	0	0	0
ENSSSCG00000028558	170	191	146	166	186	151
ENSSSCG00000005112	202	253	310	268	223	230
ENSSSCG00000025904	0	0	0	0	0	0
ENSSSCG00000026382	2351	2870	2596	2549	2850	2888
ENSSSCG00000005113	152	191	158	151	168	135
ENSSSCG00000022804	232	221	273	211	163	250
ENSSSCG00000005116	0	0	0	0	0	0
ENSSSCG00000005118	0	0	0	0	0	0
ENSSSCG00000005119	0	0	0	0	0	0
ENSSSCG00000005120	0	0	0	0	0	0
ENSSSCG00000005121	0	0	0	0	0	0
ENSSSCG00000029934	0	0	0	0	0	0
ENSSSCG00000005122	965	1159	1082	1103	881	748
ENSSSCG00000005124	359	396	436	393	397	408
ENSSSCG00000005125	0	0	0	0	0	0
ENSSSCG00000005126	1691	2091	1971	1427	1732	1514
ENSSSCG00000005127	643	767	670	618	563	731
ENSSSCG00000024100	0	0	0	0	0	0
ENSSSCG00000005128	51	42	42	33	45	39
ENSSSCG00000005129	0	0	0	0	0	0
ENSSSCG00000022158	0	0	0	0	0	0
ENSSSCG00000021248	0	0	0	0	0	0
ENSSSCG00000005130	67	80	59	51	95	92
ENSSSCG00000005131	121	123	120	77	82	121
ENSSSCG00000005132	0	0	0	0	2	1
ENSSSCG00000005134	0	0	2	1	1	1
ENSSSCG00000005135	2042	2567	2452	1601	1860	2029
ENSSSCG00000018175	0	0	0	0	0	0
ENSSSCG00000005136	5	7	7	5	9	14
ENSSSCG00000029085	0	0	0	0	0	0
ENSSSCG00000030721	0	0	0	0	0	0
ENSSSCG00000030966	0	0	0	0	0	0
ENSSSCG00000024198	0	0	0	0	0	0
ENSSSCG00000026777	0	0	0	0	0	0
ENSSSCG00000023524	0	0	0	0	0	0
ENSSSCG00000026337	0	0	0	0	0	0
ENSSSCG00000028392	0	0	0	0	0	0
ENSSSCG00000020827	0	0	0	0	0	0
ENSSSCG00000022426	0	0	0	0	0	0
ENSSSCG00000030840	0	0	0	0	0	0
ENSSSCG00000030829	0	0	0	0	0	0
ENSSSCG00000030867	0	0	0	0	0	0
ENSSSCG00000005149	0	0	0	0	0	0
ENSSSCG00000021817	0	0	0	0	0	0
ENSSSCG00000027162	0	0	0	0	0	0
ENSSSCG00000030959	0	0	0	0	0	0
ENSSSCG00000030909	0	0	0	0	0	0
ENSSSCG00000028296	0	0	0	0	0	0
ENSSSCG00000025036	0	0	0	0	0	0
ENSSSCG00000028884	0	0	0	0	0	0
ENSSSCG00000030941	0	0	0	0	0	0
ENSSSCG00000026838	0	0	0	0	0	0
ENSSSCG00000030878	0	0	0	0	0	0
ENSSSCG00000005150	926	1135	1078	1021	982	1221
ENSSSCG00000025026	0	0	0	0	0	0
ENSSSCG00000030929	0	0	0	0	0	0
ENSSSCG00000031022	0	0	0	1	0	0
ENSSSCG00000030985	0	0	0	0	0	0
ENSSSCG00000024642	0	0	0	0	0	0
ENSSSCG00000005152	0	0	0	0	0	0
ENSSSCG00000021011	0	0	0	0	0	0
ENSSSCG00000031013	0	0	0	0	0	0
ENSSSCG00000027736	0	0	0	0	0	0
ENSSSCG00000030751	0	0	0	0	0	0
ENSSSCG00000030993	0	0	0	0	0	0
ENSSSCG00000026980	0	0	0	0	0	0
ENSSSCG00000030769	0	0	0	0	0	0
ENSSSCG00000031034	0	0	0	0	0	0
ENSSSCG00000028014	0	0	0	0	0	0
ENSSSCG00000030854	0	0	0	0	0	0
ENSSSCG00000030748	0	0	0	0	0	0
ENSSSCG00000031002	0	0	0	0	0	0
ENSSSCG00000030819	0	0	0	0	0	0
ENSSSCG00000030782	0	0	0	0	0	0
ENSSSCG00000031049	0	0	0	0	0	0
ENSSSCG00000030452	0	0	0	0	0	0
ENSSSCG00000028862	0	0	0	0	0	0
ENSSSCG00000024140	0	0	0	0	0	0
ENSSSCG00000021504	0	0	0	0	0	0
ENSSSCG00000019900	0	0	0	0	0	0
ENSSSCG00000005163	0	0	0	0	0	0
ENSSSCG00000005164	21	18	27	54	27	25
ENSSSCG00000005165	211	241	251	196	199	223
ENSSSCG00000021990	134	141	142	125	125	102
ENSSSCG00000027739	20	13	15	6	13	15
ENSSSCG00000026274	170	188	204	140	165	172
ENSSSCG00000028406	514	563	514	489	482	470
ENSSSCG00000019463	0	0	0	0	0	0
ENSSSCG00000019549	0	0	0	0	0	0
ENSSSCG00000005166	1765	2191	2234	1835	2222	2085
ENSSSCG00000005167	12	9	15	8	8	12
ENSSSCG00000026955	415	537	437	388	469	398
ENSSSCG00000005169	38948	45808	43115	51452	49769	52237
ENSSSCG00000005170	873	1109	1018	1024	932	1039
ENSSSCG00000005171	360	403	412	365	444	306
ENSSSCG00000005172	369	483	450	293	408	330
ENSSSCG00000005173	944	1198	1012	1097	1078	1267
ENSSSCG00000020562	1	2	2	1	3	6
ENSSSCG00000005174	1192	1247	1253	1160	1230	1037
ENSSSCG00000026028	0	2	1	0	0	3
ENSSSCG00000005177	102	110	131	98	111	132
ENSSSCG00000005178	466	658	518	482	490	456
ENSSSCG00000025613	405	500	493	510	526	563
ENSSSCG00000005182	16	19	17	20	29	20
ENSSSCG00000022285	15	26	25	12	19	21
ENSSSCG00000005183	4987	5703	5572	5364	6252	6017
ENSSSCG00000005184	429	454	444	434	409	392
ENSSSCG00000005186	47	50	63	52	42	34
ENSSSCG00000005188	33	37	46	37	34	34
ENSSSCG00000005190	25	38	29	48	36	32
ENSSSCG00000024658	122	155	105	128	124	141
ENSSSCG00000005191	2972	3388	3169	2867	3025	3282
ENSSSCG00000005193	3	7	1	2	1	1
ENSSSCG00000025230	0	0	0	0	0	0
ENSSSCG00000023271	0	0	0	0	0	0
ENSSSCG00000028389	0	0	0	0	0	0
ENSSSCG00000028009	0	0	0	0	0	0
ENSSSCG00000018422	0	0	0	0	0	0
ENSSSCG00000020071	0	0	0	0	0	0
ENSSSCG00000024049	0	0	0	0	0	0
ENSSSCG00000005194	549	745	658	791	792	854
ENSSSCG00000029629	0	0	0	1	0	0
ENSSSCG00000005195	401	497	394	568	479	514
ENSSSCG00000027398	0	0	0	0	0	0
ENSSSCG00000024525	0	0	0	0	0	0
ENSSSCG00000005196	2	0	55	0	0	120
ENSSSCG00000022796	103	153	64	150	142	0
ENSSSCG00000019955	0	0	0	0	0	0
ENSSSCG00000005198	97	109	107	180	140	202
ENSSSCG00000005199	444	778	555	137	268	202
ENSSSCG00000023898	71	105	68	21	48	22
ENSSSCG00000029479	200	281	232	190	261	246
ENSSSCG00000005201	0	0	0	0	0	1
ENSSSCG00000021136	0	0	0	0	0	0
ENSSSCG00000005203	20	29	39	7	7	10
ENSSSCG00000005204	683	801	766	671	620	748
ENSSSCG00000005205	665	807	716	700	620	715
ENSSSCG00000005206	0	0	0	0	0	0
ENSSSCG00000005207	1007	1224	931	1084	1095	1111
ENSSSCG00000005208	1153	1248	1198	1213	1298	1346
ENSSSCG00000005209	0	0	0	0	0	0
ENSSSCG00000018137	0	0	0	0	0	0
ENSSSCG00000019937	0	0	0	0	0	0
ENSSSCG00000005210	0	0	0	0	0	0
ENSSSCG00000005211	0	2	0	1	4	0
ENSSSCG00000005212	92	115	126	137	125	116
ENSSSCG00000005216	2	2	6	1	6	1
ENSSSCG00000005214	0	0	0	0	0	0
ENSSSCG00000005215	295	350	375	367	341	333
ENSSSCG00000027893	0	0	0	0	0	0
ENSSSCG00000005217	653	671	652	687	648	646
ENSSSCG00000019459	0	0	0	0	0	0
ENSSSCG00000024538	0	0	0	0	0	0
ENSSSCG00000023595	655	736	705	790	726	760
ENSSSCG00000005219	374	438	435	407	379	441
ENSSSCG00000005220	73	63	69	68	57	67
ENSSSCG00000005221	4	7	14	11	11	18
ENSSSCG00000005222	34	46	48	59	46	48
ENSSSCG00000030006	6	7	5	10	8	14
ENSSSCG00000005224	10	7	9	12	14	14
ENSSSCG00000025229	48	60	38	42	65	46
ENSSSCG00000023544	8	8	6	4	9	7
ENSSSCG00000005225	105	117	91	102	139	98
ENSSSCG00000024190	60	50	48	51	79	59
ENSSSCG00000021003	0	0	0	0	0	0
ENSSSCG00000005227	1155	1524	1582	1396	978	1540
ENSSSCG00000005228	1	0	1	0	0	0
ENSSSCG00000005229	691	810	642	1101	887	993
ENSSSCG00000005230	0	0	1	0	1	0
ENSSSCG00000005232	886	1112	994	1063	1226	990
ENSSSCG00000027619	0	0	0	0	0	0
ENSSSCG00000020718	0	0	0	0	0	0
ENSSSCG00000005233	299	369	310	291	420	492
ENSSSCG00000005236	0	0	0	0	0	0
ENSSSCG00000021637	338	462	358	394	312	334
ENSSSCG00000005234	715	815	744	779	677	642
ENSSSCG00000005237	0	0	0	0	0	1
ENSSSCG00000023270	3	3	0	1	2	0
ENSSSCG00000005235	671	857	747	763	673	667
ENSSSCG00000005240	74	122	88	52	64	67
ENSSSCG00000005241	391	527	484	460	407	510
ENSSSCG00000005242	0	0	2	0	0	0
ENSSSCG00000005243	590	641	724	771	822	506
ENSSSCG00000029363	0	0	0	0	0	0
ENSSSCG00000027161	44	24	38	103	35	34
ENSSSCG00000005245	287	277	255	255	240	271
ENSSSCG00000025033	53	51	51	131	62	44
ENSSSCG00000019243	0	0	0	0	0	0
ENSSSCG00000023646	12	10	6	30	9	6
ENSSSCG00000029150	451	483	437	429	341	350
ENSSSCG00000005247	1919	2147	2000	1998	1826	1797
ENSSSCG00000005249	27	48	28	55	14	18
ENSSSCG00000005250	30	28	20	21	29	27
ENSSSCG00000018924	0	0	0	0	0	0
ENSSSCG00000005251	13	14	19	19	12	14
ENSSSCG00000005252	257	323	296	293	261	314
ENSSSCG00000030142	61	89	63	97	65	97
ENSSSCG00000026693	35	43	44	79	44	82
ENSSSCG00000030655	126	114	116	219	192	186
ENSSSCG00000026830	88	154	109	127	122	136
ENSSSCG00000021646	18	33	36	29	16	25
ENSSSCG00000005255	904	1152	1000	1078	1084	1303
ENSSSCG00000027959	200	280	268	277	279	289
ENSSSCG00000005257	16	21	14	22	15	15
ENSSSCG00000019666	0	0	1	0	0	0
ENSSSCG00000027780	0	0	0	0	0	0
ENSSSCG00000024257	1746	1874	1824	1920	2224	2533
ENSSSCG00000020904	11	7	18	21	28	14
ENSSSCG00000005260	341	330	336	392	399	460
ENSSSCG00000021802	887	931	840	729	772	978
ENSSSCG00000021531	177	227	208	193	182	179
ENSSSCG00000005265	0	2	0	2	1	2
ENSSSCG00000005264	544	639	805	668	576	613
ENSSSCG00000005266	6	11	9	13	7	12
ENSSSCG00000028996	199	185	197	112	128	90
ENSSSCG00000005267	1454	2299	2127	1128	1317	935
ENSSSCG00000019430	1	3	4	2	1	1
ENSSSCG00000005268	11	6	9	6	12	6
ENSSSCG00000005269	130	189	154	154	135	163
ENSSSCG00000025640	1125	1351	1333	1241	1159	1434
ENSSSCG00000005271	2072	2545	2287	2161	1936	2248
ENSSSCG00000005272	18	49	47	33	43	24
ENSSSCG00000005273	168	207	192	128	130	108
ENSSSCG00000023520	166	192	172	158	145	114
ENSSSCG00000005274	253	265	296	305	323	329
ENSSSCG00000005276	947	1332	1207	876	959	841
ENSSSCG00000005277	145	182	176	123	130	137
ENSSSCG00000005278	253	377	336	288	311	289
ENSSSCG00000018743	0	0	0	0	0	0
ENSSSCG00000005279	0	0	0	0	1	1
ENSSSCG00000005282	1151	1545	1286	1075	1053	1036
ENSSSCG00000005284	12	21	15	64	65	35
ENSSSCG00000018266	0	0	0	0	0	0
ENSSSCG00000022769	0	0	0	0	0	0
ENSSSCG00000005286	788	848	905	679	816	809
ENSSSCG00000005287	709	1178	906	3098	555	1913
ENSSSCG00000005288	1051	1105	1087	1111	1454	1474
ENSSSCG00000019939	4	11	3	4	7	6
ENSSSCG00000021237	0	0	0	0	0	0
ENSSSCG00000022532	0	0	0	0	0	0
ENSSSCG00000005291	939	949	915	736	829	904
ENSSSCG00000005292	16	13	17	15	14	27
ENSSSCG00000022044	1	3	0	1	1	1
ENSSSCG00000005296	13	8	10	8	10	15
ENSSSCG00000021224	0	0	0	0	0	0
ENSSSCG00000005297	580	557	559	383	419	467
ENSSSCG00000005298	0	0	0	0	1	0
ENSSSCG00000005300	8080	8369	8053	5824	7211	6790
ENSSSCG00000005304	9	50	2	47	3	4
ENSSSCG00000005303	1060	1161	942	862	935	898
ENSSSCG00000005302	1863	1907	1911	1697	1815	1894
ENSSSCG00000005301	252	255	221	243	326	214
ENSSSCG00000027582	139	6	109	24	7	7
ENSSSCG00000025750	4	4	3	6	5	2
ENSSSCG00000026487	70	94	79	57	75	57
ENSSSCG00000029319	1	1	2	1	3	1
ENSSSCG00000005305	866	909	886	765	813	858
ENSSSCG00000018857	0	0	0	0	0	0
ENSSSCG00000005307	3	0	5	6	8	5
ENSSSCG00000005308	469	524	452	391	405	414
ENSSSCG00000005309	1	0	0	0	0	1
ENSSSCG00000005310	608	594	528	555	523	613
ENSSSCG00000005311	3	4	3	2	2	3
ENSSSCG00000005312	4	5	3	4	7	4
ENSSSCG00000018700	1	1	1	5	0	2
ENSSSCG00000005313	55	81	72	102	82	118
ENSSSCG00000005314	886	893	692	714	855	888
ENSSSCG00000005315	107	108	95	82	103	90
ENSSSCG00000005316	1953	2133	2387	2340	2448	2149
ENSSSCG00000005317	7118	7479	6598	5930	6327	5771
ENSSSCG00000005318	1151	1305	1073	994	978	1031
ENSSSCG00000005319	1661	1804	1574	1561	1726	1713
ENSSSCG00000005320	364	445	363	272	299	339
ENSSSCG00000005322	625	641	617	707	868	832
ENSSSCG00000025842	60	49	61	57	79	93
ENSSSCG00000005323	489	496	452	404	528	455
ENSSSCG00000005324	81	69	85	64	93	76
ENSSSCG00000005325	277	275	263	222	363	280
ENSSSCG00000005326	0	0	0	0	0	0
ENSSSCG00000005328	0	0	0	0	0	0
ENSSSCG00000005329	0	0	0	0	0	0
ENSSSCG00000029631	0	0	0	0	0	0
ENSSSCG00000024183	0	0	0	0	0	0
ENSSSCG00000022972	0	0	0	0	0	0
ENSSSCG00000028577	0	0	0	0	0	0
ENSSSCG00000025193	0	0	0	0	0	0
ENSSSCG00000029817	0	0	0	0	0	0
ENSSSCG00000029987	0	0	0	0	0	0
ENSSSCG00000021758	0	0	0	0	0	0
ENSSSCG00000005335	0	0	0	0	0	0
ENSSSCG00000005340	12	7	5	3	8	4
ENSSSCG00000005339	540	673	576	607	453	409
ENSSSCG00000005338	1084	1191	1030	1366	1227	1277
ENSSSCG00000028399	1	0	0	1	2	1
ENSSSCG00000005343	2476	2778	2598	2773	2868	2594
ENSSSCG00000005344	1245	1457	1547	1253	1398	1337
ENSSSCG00000005345	13	2	3	11	9	14
ENSSSCG00000019860	0	0	0	0	1	0
ENSSSCG00000005346	367	385	353	483	462	443
ENSSSCG00000005349	739	843	740	636	812	718
ENSSSCG00000005347	481	588	534	483	593	522
ENSSSCG00000020185	0	0	0	0	0	0
ENSSSCG00000005350	773	778	766	625	699	635
ENSSSCG00000005352	20	17	19	24	18	8
ENSSSCG00000005353	0	0	0	0	0	0
ENSSSCG00000005354	377	419	334	270	276	387
ENSSSCG00000005355	323	344	300	253	239	273
ENSSSCG00000005356	417	543	451	456	415	396
ENSSSCG00000005358	86	75	68	114	71	77
ENSSSCG00000025337	0	0	0	0	0	0
ENSSSCG00000005361	212	205	195	129	160	157
ENSSSCG00000005360	349	345	419	346	606	441
ENSSSCG00000005362	0	0	0	0	1	1
ENSSSCG00000025655	6	5	5	6	4	20
ENSSSCG00000005364	132	140	121	122	130	97
ENSSSCG00000029895	125	115	109	93	98	92
ENSSSCG00000005367	1125	1188	1146	1188	1233	1432
ENSSSCG00000023010	500	516	411	849	299	393
ENSSSCG00000005366	1578	1661	1619	1331	1300	1467
ENSSSCG00000005368	275	382	323	338	306	356
ENSSSCG00000005369	29	20	17	15	20	30
ENSSSCG00000005370	106	100	126	129	96	94
ENSSSCG00000005371	711	560	503	1907	475	307
ENSSSCG00000005372	5475	5836	6021	6579	6076	5431
ENSSSCG00000005373	1488	1593	1546	998	1150	1779
ENSSSCG00000005374	10	6	12	15	23	21
ENSSSCG00000005375	55	104	108	58	61	51
ENSSSCG00000005376	64	89	62	74	84	77
ENSSSCG00000027558	19	15	25	18	42	33
ENSSSCG00000005377	5	3	11	8	13	7
ENSSSCG00000026510	0	0	0	0	0	0
ENSSSCG00000005378	92	102	92	102	119	95
ENSSSCG00000005379	187	198	216	161	194	130
ENSSSCG00000029421	66	47	46	30	22	38
ENSSSCG00000027204	64	68	78	34	35	41
ENSSSCG00000005381	43	24	19	29	19	56
ENSSSCG00000005380	56	58	65	31	47	32
ENSSSCG00000005382	941	663	742	727	919	869
ENSSSCG00000005383	566	650	655	446	539	576
ENSSSCG00000005384	2166	2561	2265	1882	2305	2120
ENSSSCG00000005385	80	84	68	79	99	104
ENSSSCG00000005386	450	517	492	491	452	515
ENSSSCG00000005387	1308	1698	1547	1481	1475	1502
ENSSSCG00000005388	458	526	493	445	507	560
ENSSSCG00000005389	1100	1328	1168	1104	1109	1275
ENSSSCG00000005390	336	336	300	288	291	292
ENSSSCG00000005391	1559	1741	1763	1922	1776	1889
ENSSSCG00000005392	0	0	0	0	0	0
ENSSSCG00000019160	0	0	0	0	0	0
ENSSSCG00000005393	56	62	58	57	44	70
ENSSSCG00000005398	2	3	3	0	2	0
ENSSSCG00000005396	0	0	1	0	0	2
ENSSSCG00000027974	719	854	820	691	713	749
ENSSSCG00000005395	9	38	9	0	6	3
ENSSSCG00000028757	425	553	552	520	430	549
ENSSSCG00000005394	78	217	93	8	39	19
ENSSSCG00000029687	50	27	45	55	42	72
ENSSSCG00000020231	0	0	0	0	0	0
ENSSSCG00000005399	329	445	384	455	331	388
ENSSSCG00000005400	77	63	63	71	100	72
ENSSSCG00000005401	0	0	0	0	0	0
ENSSSCG00000005403	1024	1354	1036	776	815	1021
ENSSSCG00000025843	0	0	0	0	0	0
ENSSSCG00000024075	0	0	0	0	0	0
ENSSSCG00000030043	0	0	0	0	0	0
ENSSSCG00000023185	0	0	0	0	0	0
ENSSSCG00000026615	0	0	0	0	0	0
ENSSSCG00000026483	0	0	0	0	0	0
ENSSSCG00000030554	0	1	0	0	0	0
ENSSSCG00000005413	0	0	0	0	0	0
ENSSSCG00000020936	0	0	0	0	0	0
ENSSSCG00000026865	0	0	0	0	0	0
ENSSSCG00000026768	0	0	0	0	0	0
ENSSSCG00000028838	0	0	0	0	0	0
ENSSSCG00000026173	1358	1712	1617	1707	1342	1696
ENSSSCG00000005424	334	345	387	366	446	384
ENSSSCG00000005422	1025	1167	1114	1046	1021	1040
ENSSSCG00000005420	0	0	0	0	0	0
ENSSSCG00000005419	0	0	0	0	0	0
ENSSSCG00000005418	0	0	0	0	0	0
ENSSSCG00000026241	0	0	0	0	0	0
ENSSSCG00000027930	0	0	0	0	0	0
ENSSSCG00000022665	0	0	0	0	0	0
ENSSSCG00000005423	754	829	766	851	720	830
ENSSSCG00000005425	1857	2150	2066	2223	2246	2014
ENSSSCG00000025412	0	0	0	0	0	0
ENSSSCG00000005426	94	147	111	101	122	161
ENSSSCG00000005427	807	988	930	729	783	792
ENSSSCG00000005428	6	0	1	3	2	2
ENSSSCG00000005429	212	270	250	193	174	198
ENSSSCG00000020046	0	0	0	0	0	0
ENSSSCG00000005430	0	0	0	0	1	0
ENSSSCG00000005431	39	39	36	43	49	33
ENSSSCG00000019308	0	0	0	0	0	0
ENSSSCG00000005432	2	0	1	0	3	0
ENSSSCG00000023284	0	0	0	0	0	0
ENSSSCG00000026467	196	191	174	181	214	196
ENSSSCG00000005436	5967	6881	6713	6466	6363	6634
ENSSSCG00000005437	60	39	57	46	48	59
ENSSSCG00000020531	0	0	0	0	0	0
ENSSSCG00000020196	0	0	0	0	0	0
ENSSSCG00000005438	1	0	0	0	0	0
ENSSSCG00000005439	0	0	0	0	0	0
ENSSSCG00000005440	413	447	301	462	437	439
ENSSSCG00000005441	1745	1931	1837	1989	2041	2047
ENSSSCG00000005442	89	75	82	58	66	92
ENSSSCG00000005443	1239	1492	1434	1174	1266	1434
ENSSSCG00000018471	0	0	0	0	0	0
ENSSSCG00000005444	921	1039	923	912	954	874
ENSSSCG00000028093	0	0	0	0	0	0
ENSSSCG00000005445	5	4	7	3	10	8
ENSSSCG00000005446	144	144	119	119	160	128
ENSSSCG00000005447	0	0	0	0	0	0
ENSSSCG00000005449	53	41	65	25	31	57
ENSSSCG00000005450	225	241	205	339	191	236
ENSSSCG00000005451	789	784	745	1053	813	1034
ENSSSCG00000005452	13	11	6	4	9	15
ENSSSCG00000005453	2875	3410	3320	2841	3050	2816
ENSSSCG00000005454	0	1	2	1	3	0
ENSSSCG00000005455	1723	2217	2126	1483	1634	1277
ENSSSCG00000028194	1	3	1	1	3	2
ENSSSCG00000005456	6	5	10	7	8	11
ENSSSCG00000005457	220	238	241	221	205	241
ENSSSCG00000005458	0	0	4	0	0	0
ENSSSCG00000005459	2061	2220	2296	2438	2634	2421
ENSSSCG00000021386	186	236	194	150	183	175
ENSSSCG00000005460	98	129	147	129	86	122
ENSSSCG00000005462	2980	3485	3357	2171	2606	3138
ENSSSCG00000005463	0	0	0	0	0	0
ENSSSCG00000022780	106	95	120	130	127	95
ENSSSCG00000005465	69	100	90	85	46	30
ENSSSCG00000005466	1159	1324	1262	1006	1080	976
ENSSSCG00000023734	0	0	0	0	0	0
ENSSSCG00000005467	683	894	861	758	891	705
ENSSSCG00000005469	179	188	162	186	207	208
ENSSSCG00000026194	1550	1766	1637	1489	1364	1856
ENSSSCG00000005471	213	274	247	228	247	210
ENSSSCG00000005472	12	8	1	12	10	8
ENSSSCG00000005473	0	0	0	0	0	0
ENSSSCG00000005474	69	69	75	59	33	118
ENSSSCG00000005475	90	113	102	94	82	120
ENSSSCG00000023714	33	65	57	36	60	55
ENSSSCG00000005477	526	575	585	411	440	450
ENSSSCG00000028992	2	3	1	5	4	1
ENSSSCG00000024123	233	300	293	230	211	226
ENSSSCG00000024648	1657	1779	1673	1324	1692	1730
ENSSSCG00000027688	14	13	16	9	13	19
ENSSSCG00000020987	112	118	85	108	134	122
ENSSSCG00000029221	117	142	128	58	83	93
ENSSSCG00000021173	11	13	9	8	15	6
ENSSSCG00000005478	1794	1884	1889	1521	1663	1768
ENSSSCG00000005479	6	1	5	5	2	2
ENSSSCG00000005480	149	129	119	67	110	118
ENSSSCG00000005481	361	328	312	213	213	197
ENSSSCG00000022235	0	0	0	0	0	0
ENSSSCG00000028681	0	0	0	0	0	0
ENSSSCG00000019605	0	0	0	0	0	0
ENSSSCG00000005484	440	386	419	413	566	517
ENSSSCG00000005485	211	186	142	9	18	3
ENSSSCG00000005486	76	62	57	32	71	66
ENSSSCG00000005487	220	239	162	255	231	290
ENSSSCG00000030047	41	13	15	12	12	44
ENSSSCG00000023475	101	149	102	170	109	101
ENSSSCG00000028779	0	0	0	0	0	0
ENSSSCG00000027008	121	1	0	0	0	2
ENSSSCG00000023894	202	220	167	222	226	197
ENSSSCG00000018765	0	0	0	0	0	0
ENSSSCG00000005490	42	39	33	55	76	58
ENSSSCG00000005488	0	2	0	0	0	0
ENSSSCG00000005489	4	7	7	2	9	9
ENSSSCG00000005492	53	47	41	49	52	52
ENSSSCG00000005491	1897	2088	1925	2031	2060	2047
ENSSSCG00000020784	3	3	6	4	5	4
ENSSSCG00000026633	5	4	2	27	11	22
ENSSSCG00000026492	1342	1547	1578	1441	2199	1597
ENSSSCG00000025956	8	8	318	14	23	342
ENSSSCG00000005494	8177	8708	7988	7463	11708	8824
ENSSSCG00000005498	183	149	128	243	245	236
ENSSSCG00000030322	21	18	15	34	23	21
ENSSSCG00000005501	128	124	104	99	154	164
ENSSSCG00000005502	68	46	47	78	67	74
ENSSSCG00000027360	27	39	20	46	39	31
ENSSSCG00000005503	18	20	13	26	19	32
ENSSSCG00000024317	0	0	0	0	0	0
ENSSSCG00000005504	63	66	68	80	119	72
ENSSSCG00000022627	5	12	4	9	25	15
ENSSSCG00000005505	510	581	607	571	700	592
ENSSSCG00000028551	225	272	215	246	244	283
ENSSSCG00000028006	12	7	0	0	1	6
ENSSSCG00000028117	422	424	438	417	495	520
ENSSSCG00000005506	378	421	398	487	477	510
ENSSSCG00000030054	260	287	347	219	265	201
ENSSSCG00000021318	1018	1181	1196	1196	1126	1060
ENSSSCG00000005509	155	195	147	137	208	186
ENSSSCG00000005507	562	618	626	441	496	372
ENSSSCG00000005508	2	3	2	2	5	1
ENSSSCG00000005510	65	81	101	67	95	82
ENSSSCG00000005511	18	12	14	13	10	9
ENSSSCG00000005512	48	77	61	41	54	55
ENSSSCG00000029825	136	157	136	124	146	133
ENSSSCG00000005514	1848	2085	2003	1894	1781	1601
ENSSSCG00000005516	296	330	321	305	337	344
ENSSSCG00000022449	2	1	0	1	0	1
ENSSSCG00000019630	0	0	0	0	0	0
ENSSSCG00000005518	612	772	697	677	583	546
ENSSSCG00000005519	1	5	1	1	5	5
ENSSSCG00000005524	681	616	519	527	615	597
ENSSSCG00000005528	866	889	901	730	731	791
ENSSSCG00000005529	0	0	0	0	2	0
ENSSSCG00000005530	100	96	88	142	112	167
ENSSSCG00000030089	1060	1274	1162	1205	965	1091
ENSSSCG00000005532	536	696	530	568	715	618
ENSSSCG00000005533	69	62	72	246	118	95
ENSSSCG00000005534	0	0	0	0	0	0
ENSSSCG00000028903	0	0	0	0	0	0
ENSSSCG00000005536	0	0	0	0	0	0
ENSSSCG00000005559	0	0	0	0	0	0
ENSSSCG00000023988	0	0	0	0	0	0
ENSSSCG00000024890	0	0	0	0	0	0
ENSSSCG00000005541	0	0	0	0	0	0
ENSSSCG00000027082	0	0	0	0	0	0
ENSSSCG00000005871	0	0	0	0	0	0
ENSSSCG00000027732	0	0	0	0	0	0
ENSSSCG00000029564	0	0	0	0	0	0
ENSSSCG00000026287	0	0	0	0	0	0
ENSSSCG00000022433	0	0	0	0	0	0
ENSSSCG00000005544	0	0	0	0	0	0
ENSSSCG00000025505	0	0	0	0	0	0
ENSSSCG00000005549	0	0	0	0	0	0
ENSSSCG00000028498	0	0	0	0	0	0
ENSSSCG00000023652	0	0	0	0	0	0
ENSSSCG00000005551	0	0	0	0	0	0
ENSSSCG00000005550	0	0	0	0	0	0
ENSSSCG00000005540	0	0	0	0	0	0
ENSSSCG00000028769	0	0	0	0	0	0
ENSSSCG00000023327	0	0	0	0	0	0
ENSSSCG00000027068	0	0	0	0	0	0
ENSSSCG00000005554	0	0	0	0	0	0
ENSSSCG00000005555	0	0	0	0	0	0
ENSSSCG00000028478	0	0	0	0	0	0
ENSSSCG00000030316	0	0	0	0	0	0
ENSSSCG00000024501	0	0	0	0	0	0
ENSSSCG00000026182	0	3	3	2	6	0
ENSSSCG00000005868	0	0	0	0	0	0
ENSSSCG00000005568	0	0	0	0	0	0
ENSSSCG00000005562	0	0	0	0	0	0
ENSSSCG00000028987	0	0	0	0	0	0
ENSSSCG00000024731	0	0	0	0	0	0
ENSSSCG00000024893	0	0	0	0	0	0
ENSSSCG00000027081	0	0	0	0	0	0
ENSSSCG00000024099	0	0	0	0	0	0
ENSSSCG00000027517	0	0	0	0	0	0
ENSSSCG00000029193	0	0	0	0	0	0
ENSSSCG00000005558	0	0	0	0	0	0
ENSSSCG00000025123	0	0	0	0	0	0
ENSSSCG00000026240	0	0	0	0	0	0
ENSSSCG00000005578	0	0	0	0	0	0
ENSSSCG00000026788	0	0	0	0	0	0
ENSSSCG00000005574	291	316	251	196	189	225
ENSSSCG00000005575	268	326	308	265	278	270
ENSSSCG00000018665	0	0	0	0	0	0
ENSSSCG00000005576	79	92	100	75	102	97
ENSSSCG00000005577	32	32	29	36	31	40
ENSSSCG00000020743	433	475	426	442	392	484
ENSSSCG00000005581	13	10	6	4	3	9
ENSSSCG00000022439	220	210	243	231	215	275
ENSSSCG00000005580	2	0	0	0	0	2
ENSSSCG00000023197	939	1000	997	1032	990	1120
ENSSSCG00000005582	1144	1280	1325	1189	1276	1305
ENSSSCG00000030216	10	15	14	4	9	13
ENSSSCG00000005583	1	26	5	4	4	3
ENSSSCG00000005585	160	198	177	195	203	234
ENSSSCG00000005584	402	439	341	429	445	429
ENSSSCG00000026555	202	197	154	167	159	185
ENSSSCG00000005586	303	205	187	202	296	274
ENSSSCG00000005587	793	818	754	1033	1104	1107
ENSSSCG00000005590	3616	3888	3835	3677	3548	3481
ENSSSCG00000005591	1	0	2	6	5	4
ENSSSCG00000005592	1	0	1	0	1	0
ENSSSCG00000005589	809	870	797	679	855	685
ENSSSCG00000005588	1	2	1	1	6	2
ENSSSCG00000023876	221	221	187	166	210	184
ENSSSCG00000018834	0	0	1	0	0	1
ENSSSCG00000019719	0	0	0	0	0	0
ENSSSCG00000005593	235	210	224	203	287	189
ENSSSCG00000018128	0	0	0	0	0	0
ENSSSCG00000005594	0	1	0	0	0	0
ENSSSCG00000005595	13100	14062	13588	17350	17202	17559
ENSSSCG00000005596	990	1030	1086	863	821	788
ENSSSCG00000005597	209	260	204	161	194	201
ENSSSCG00000005598	137	169	141	121	142	113
ENSSSCG00000005599	196	269	238	271	319	235
ENSSSCG00000005600	1112	1223	1203	1038	984	1042
ENSSSCG00000005601	14581	17261	17721	11024	11238	11217
ENSSSCG00000019358	8	19	14	2	0	2
ENSSSCG00000005602	1471	1576	1493	1604	1362	1304
ENSSSCG00000029141	520	561	521	546	505	532
ENSSSCG00000028891	111	121	124	120	104	116
ENSSSCG00000029098	0	0	0	0	0	0
ENSSSCG00000029169	284	296	280	292	272	292
ENSSSCG00000005604	1388	1602	1510	1471	1601	1328
ENSSSCG00000005605	22	38	30	36	32	34
ENSSSCG00000027126	9	12	23	7	10	14
ENSSSCG00000021613	0	0	0	1	0	0
ENSSSCG00000005606	84	51	58	66	92	93
ENSSSCG00000005607	79	71	64	54	61	63
ENSSSCG00000005608	1363	1555	1346	1311	1479	1182
ENSSSCG00000005609	38	45	38	48	71	85
ENSSSCG00000020000	0	0	0	0	0	0
ENSSSCG00000005610	136	116	115	76	78	99
ENSSSCG00000005611	70	56	70	62	85	67
ENSSSCG00000005612	15484	17220	16391	20776	17826	18656
ENSSSCG00000018580	0	0	0	0	0	0
ENSSSCG00000005613	116	99	87	113	119	133
ENSSSCG00000005614	1053	977	867	981	986	1062
ENSSSCG00000005617	451	484	413	387	381	456
ENSSSCG00000022037	0	0	0	0	0	0
ENSSSCG00000005618	0	0	0	0	0	1
ENSSSCG00000005615	115	103	95	81	134	109
ENSSSCG00000024597	4	0	2	1	0	1
ENSSSCG00000005616	1	1	4	5	1	5
ENSSSCG00000005619	64	64	39	44	59	48
ENSSSCG00000005620	162	125	121	122	118	149
ENSSSCG00000005621	1349	1399	1177	1069	1270	1075
ENSSSCG00000005626	127	95	89	74	122	99
ENSSSCG00000005625	559	570	475	607	529	559
ENSSSCG00000005627	197	221	198	183	256	238
ENSSSCG00000005623	183	185	180	215	221	199
ENSSSCG00000005628	486	468	405	366	476	426
ENSSSCG00000005629	10	16	11	14	22	17
ENSSSCG00000005632	224	236	243	188	243	229
ENSSSCG00000005631	720	583	584	616	615	610
ENSSSCG00000005630	33	31	22	21	21	20
ENSSSCG00000005636	422	428	357	249	224	261
ENSSSCG00000022655	265	242	185	124	231	162
ENSSSCG00000005638	20	10	10	16	12	12
ENSSSCG00000022295	538	476	372	351	433	358
ENSSSCG00000005640	842	905	700	797	1063	969
ENSSSCG00000005641	84	102	93	132	163	190
ENSSSCG00000019744	0	0	0	0	0	0
ENSSSCG00000005643	796	898	713	650	735	836
ENSSSCG00000005644	371	334	323	313	364	345
ENSSSCG00000005645	260	326	235	269	211	251
ENSSSCG00000005646	751	802	592	485	518	549
ENSSSCG00000005648	328	386	321	182	270	239
ENSSSCG00000005649	1736	1722	1380	1337	1727	1392
ENSSSCG00000027037	5	3	8	1	10	8
ENSSSCG00000019510	2	1	2	1	1	3
ENSSSCG00000005651	1462	1502	1592	1393	1790	1688
ENSSSCG00000005650	204	166	148	186	274	259
ENSSSCG00000005652	1001	1019	1083	895	954	1029
ENSSSCG00000005654	9855	10397	9198	7180	9636	8541
ENSSSCG00000005655	1051	978	789	788	1169	1016
ENSSSCG00000005656	18487	20339	20907	18654	18679	19753
ENSSSCG00000005657	568	561	504	511	631	731
ENSSSCG00000005658	180	174	160	106	127	142
ENSSSCG00000005659	399	362	354	340	421	385
ENSSSCG00000005660	493	494	437	392	437	427
ENSSSCG00000005661	76	89	83	54	92	86
ENSSSCG00000005662	509	501	457	283	382	358
ENSSSCG00000005663	347	424	368	198	206	191
ENSSSCG00000005664	1299	1176	1084	1026	991	1051
[truncated: 23,323 more rows]

## Sheet: KO mouse vs WT mouse genes
	logFC	logCPM	LR	Pvalue	Qvalue	Gene
ENSMUSG00000001656	-9.22543	0.768641	142.048	9.49441e-33	1.50733e-29	HOXC11
ENSMUSG00000001823	-8.08021	-0.303386	48.2251	3.80001e-12	4.2188e-10	HOXD12
ENSMUSG00000047002	-7.22379	1.43188	82.7673	9.23025e-20	4.44059e-17	MSGN1
ENSMUSG00000006270	-7.10937	-1.12383	50.912	9.66024e-13	1.27805e-10	VAX1
ENSMUSG00000042385	-6.98973	-1.21917	50.3282	1.30066e-12	1.69256e-10	GZMK
ENSMUSG00000042499	-6.56707	2.18818	196.22	1.3957e-44	5.53952e-41	HOXD11
ENSMUSG00000018259	-5.60895	0.382205	33.6331	6.65498e-09	3.12587e-07	PRL8A2
ENSMUSG00000019803	-5.10295	1.99909	107.507	3.44621e-25	3.21836e-22	NR2E1
ENSMUSG00000038805	-5.03175	1.50831	42.991	5.49934e-11	4.43185e-09	SIX3
ENSMUSG00000024518	-4.97339	0.676671	79.798	4.14709e-19	1.77944e-16	RAX
ENSMUSG00000031326	-4.87341	3.31176	71.9945	2.15793e-17	7.13735e-15	CDX4
ENSMUSG00000021743	-4.78166	-0.356364	46.9326	7.34721e-12	7.4772e-10	FEZF2
ENSMUSG00000076137	-4.76727	2.99982	122.144	2.14709e-28	2.8406e-25	GM26384
ENSMUSG00000068302	-4.72431	-0.067679	74.0916	7.4575e-18	2.57381e-15	NOTO
ENSMUSG00000001819	-4.66907	2.35655	115.567	5.91224e-27	7.22021e-24	HOXD13
ENSMUSG00000093460	-4.57689	2.61184	174.002	9.88713e-40	3.13936e-36	SIX3OS1
ENSMUSG00000022484	-4.53449	3.53896	43.612	4.00377e-11	3.34547e-09	HOXC10
ENSMUSG00000029697	-4.50243	0.891618	53.9466	2.06016e-13	3.20658e-11	FEZF1
ENSMUSG00000021099	-4.30079	1.55911	46.8571	7.63573e-12	7.67245e-10	SIX6
ENSMUSG00000038192	-4.19751	-0.257376	57.309	3.72447e-14	7.3912e-12	CER1
ENSMUSG00000086324	-4.12492	4.33553	349.271	6.10765e-78	9.6965e-74	GM15564
ENSMUSG00000005503	-4.05773	1.86066	51.8947	5.85597e-13	8.08429e-11	EVX1
ENSMUSG00000001496	-4.0206	0.593939	82.6147	9.97115e-20	4.65594e-17	NKX2-1
ENSMUSG00000030699	-3.86806	1.40207	71.5915	2.64701e-17	8.40477e-15	TBX6
ENSMUSG00000076281	-3.81979	3.304	143.994	3.56442e-33	6.28763e-30	GM24270
ENSMUSG00000106775	-3.68701	0.962948	76.4997	2.20249e-18	8.96584e-16	NA
ENSMUSG00000086427	-3.6575	1.52722	32.748	1.04912e-08	4.63951e-07	HOXA11OS
ENSMUSG00000086126	-3.62874	1.78588	68.1478	1.51685e-16	4.15198e-14	5730457N03RIK
ENSMUSG00000052305	-3.61608	4.51351	35.0187	3.26551e-09	1.66625e-07	HBB-BS
ENSMUSG00000081926	-3.59752	2.78972	43.3363	4.60944e-11	3.79168e-09	GM15536
ENSMUSG00000069917	-3.52659	7.1046	18.4076	1.78348e-05	0.000238942	HBA-A2
ENSMUSG00000029595	-3.52237	1.4469	60.2989	8.14914e-15	1.72501e-12	LHX5
ENSMUSG00000076258	-3.5141	8.7132	340.537	4.87471e-76	3.86954e-72	GM23935
ENSMUSG00000001566	-3.37725	0.0357709	49.7793	1.72045e-12	2.1507e-10	MNX1
ENSMUSG00000036961	-3.37135	1.94169	37.413	9.55809e-10	5.63408e-08	WNT8B
ENSMUSG00000061669	-3.24672	-1.03053	26.7965	2.26052e-07	6.43155e-06	GM6404
ENSMUSG00000073940	-3.2341	2.66341	19.7566	8.79559e-06	0.000134917	HBB-BT
ENSMUSG00000035202	-3.22862	9.17235	215.924	7.00736e-49	3.70829e-45	LARS2
ENSMUSG00000098973	-3.12045	2.72	110.478	7.69993e-26	7.64026e-23	MIR6236
ENSMUSG00000046160	-3.0958	-0.909608	23.2685	1.40888e-06	2.97439e-05	OLIG1
ENSMUSG00000022101	-3.08583	2.70004	67.8838	1.73419e-16	4.66645e-14	FGF17
ENSMUSG00000083424	-3.07822	-0.768348	22.7311	1.8633e-06	3.73344e-05	RPL35A-PS4
ENSMUSG00000091460	-3.06486	1.27972	60.6837	6.70221e-15	1.4379e-12	GM7808
ENSMUSG00000029368	-3.05659	-1.16782	23.6212	1.17286e-06	2.58227e-05	ALB
ENSMUSG00000029646	-3.03266	3.18165	31.8171	1.69398e-08	6.9242e-07	CDX2
ENSMUSG00000105814	-3.01479	2.77482	87.0054	1.08226e-20	5.92481e-18	NA
ENSMUSG00000088609	-2.9657	5.5309	167.617	2.45235e-38	6.48891e-35	GM24187
ENSMUSG00000000938	-2.95789	3.27836	35.6084	2.4124e-09	1.28954e-07	HOXA10
ENSMUSG00000045179	-2.89171	4.15888	144.189	3.23045e-33	6.28763e-30	SOX3
ENSMUSG00000048528	-2.85122	2.7178	54.6865	1.41371e-13	2.28218e-11	NKX1-2
ENSMUSG00000039830	-2.84894	2.56111	74.6836	5.52531e-18	1.94933e-15	OLIG2
ENSMUSG00000023781	-2.84027	0.375849	36.3112	1.68194e-09	9.43548e-08	HES7
ENSMUSG00000073063	-2.82491	1.52675	28.0767	1.16601e-07	3.70268e-06	HBQ1B
ENSMUSG00000047143	-2.80321	2.19578	48.0677	4.11762e-12	4.53968e-10	DMRTA2
ENSMUSG00000037254	-2.80202	1.21397	19.6899	9.10822e-06	0.000138508	ITIH2
ENSMUSG00000038210	-2.79599	2.40473	19.9213	8.06979e-06	0.000125358	HOXA11
ENSMUSG00000025922	-2.78093	3.60589	56.7752	4.88585e-14	9.23426e-12	GM5045
ENSMUSG00000008843	-2.74985	1.00718	12.4058	0.000427996	0.00314687	CLDN13
ENSMUSG00000045608	-2.73864	-0.0998702	29.0251	7.1447e-08	2.40704e-06	DBX2
ENSMUSG00000092827	-2.73493	1.24507	42.4882	7.11104e-11	5.64474e-09	MIR3091
ENSMUSG00000097156	-2.71787	-0.733025	25.2874	4.93932e-07	1.26072e-05	GM3764
ENSMUSG00000000094	-2.71269	2.10233	15.3855	8.76603e-05	0.000884177	TBX4
ENSMUSG00000106438	-2.7058	-0.30381	23.2254	1.44083e-06	3.02976e-05	NA
ENSMUSG00000081700	-2.68422	0.30872	22.2255	2.42427e-06	4.60887e-05	GM14337
ENSMUSG00000062327	-2.66633	3.1796	103.825	2.20984e-24	1.94908e-21	T
ENSMUSG00000048385	-2.60996	-0.966338	18.7637	1.47959e-05	0.000206968	SCRT1
ENSMUSG00000052192	-2.60424	3.98715	47.2131	6.36726e-12	6.60697e-10	GM5963
ENSMUSG00000028825	-2.59717	2.59973	11.4852	0.000701511	0.00462892	RHD
ENSMUSG00000035277	-2.53585	0.431663	37.769	7.96358e-10	4.82556e-08	ARX
ENSMUSG00000102117	-2.51889	2.04143	41.9704	9.26653e-11	7.17636e-09	RPSA-PS1
ENSMUSG00000058443	-2.50166	1.88505	39.3821	3.48476e-10	2.31481e-08	RPL10-PS3
ENSMUSG00000039278	-2.49617	-0.192163	35.444	2.62496e-09	1.39845e-07	PCSK1N
ENSMUSG00000025389	-2.49201	-0.370114	21.4673	3.59919e-06	6.43477e-05	MIP
ENSMUSG00000030543	-2.43816	-0.701295	24.4203	7.74497e-07	1.82703e-05	MESP2
ENSMUSG00000058669	-2.42304	2.06963	57.448	3.47028e-14	6.97395e-12	NKX2-9
ENSMUSG00000086438	-2.41336	-0.86289	12.8447	0.00033843	0.00261742	ASB17OS
ENSMUSG00000082099	-2.37287	1.78291	38.419	5.70744e-10	3.65368e-08	GM12013
ENSMUSG00000000247	-2.35846	3.60323	64.7672	8.42888e-16	1.96789e-13	LHX2
ENSMUSG00000057359	-2.34781	0.663725	19.2592	1.14121e-05	0.000168575	GM17494
ENSMUSG00000054667	-2.32904	3.3404	40.1326	2.37295e-10	1.61687e-08	IRS4
ENSMUSG00000061848	-2.31733	3.9086	36.5403	1.49544e-09	8.41899e-08	GM5805
ENSMUSG00000052217	-2.30318	12.2825	14.7033	0.000125826	0.00118927	HBB-BH1
ENSMUSG00000030717	-2.26058	-1.05611	15.8042	7.02463e-05	0.000737586	NUPR1
ENSMUSG00000070803	-2.25715	4.26537	27.6716	1.43759e-07	4.44896e-06	CITED4
ENSMUSG00000069919	-2.25393	9.03741	12.1541	0.000489803	0.00350117	HBA-A1
ENSMUSG00000038203	-2.24528	0.376356	8.07264	0.00449385	0.0199397	HOXA13
ENSMUSG00000048001	-2.24397	4.23444	85.5685	2.23817e-20	1.14623e-17	HES5
ENSMUSG00000093686	-2.24353	4.7779	38.5104	5.44622e-10	3.50057e-08	GM4705
ENSMUSG00000030317	-2.23175	-0.973985	16.4637	4.95903e-05	0.000560751	TIMP4
ENSMUSG00000082769	-2.21377	0.500235	25.0654	5.54192e-07	1.37689e-05	GM15793
ENSMUSG00000018470	-2.21262	0.0630511	30.9117	2.70042e-08	1.05078e-06	KCNAB3
ENSMUSG00000094392	-2.21259	2.66563	28.367	1.00363e-07	3.23198e-06	GM3788
ENSMUSG00000032715	-2.21019	3.03802	23.4738	1.26624e-06	2.75005e-05	TRIB3
ENSMUSG00000055609	-2.20979	11.2122	14.3572	0.000151203	0.00138039	HBA-X
ENSMUSG00000065037	-2.19008	0.517747	21.415	3.69858e-06	6.55462e-05	RN7SK
ENSMUSG00000096842	-2.18868	7.78298	43.9491	3.3703e-11	2.90798e-09	GM10736
ENSMUSG00000046334	-2.17322	2.01696	24.3066	8.21561e-07	1.90689e-05	GM6195
ENSMUSG00000043346	-2.17019	0.159685	11.4157	0.000728273	0.00476478	GM6741
ENSMUSG00000087565	-2.16421	-1.13815	11.3496	0.00075466	0.00490622	GM14662
ENSMUSG00000035456	-2.13604	1.14409	33.8174	6.05336e-09	2.86021e-07	PRDM8
ENSMUSG00000052187	-2.13201	12.3755	13.992	0.000183592	0.00160678	HBB-Y
ENSMUSG00000096014	-2.12333	4.04206	59.9249	9.85477e-15	2.05861e-12	SOX1
ENSMUSG00000066407	-2.1185	1.00015	23.3634	1.34104e-06	2.86931e-05	GM10263
ENSMUSG00000084149	-2.11612	-0.391722	13.7865	0.000204803	0.00175146	GM12944
ENSMUSG00000039956	-2.10974	2.29986	21.9657	2.77572e-06	5.17222e-05	MRAP
ENSMUSG00000055795	-2.09546	0.80559	22.7588	1.83658e-06	3.70019e-05	GM5160
ENSMUSG00000003436	-2.08468	3.1447	43.8866	3.47968e-11	2.98613e-09	DLL3
ENSMUSG00000033688	-2.07802	2.43709	16.1866	5.73974e-05	0.000627145	1300017J02RIK
ENSMUSG00000084131	-2.06802	3.95609	45.3949	1.6105e-11	1.53104e-09	RPL3-PS2
ENSMUSG00000030507	-2.0637	2.51027	15.5544	8.01645e-05	0.000821092	DBX1
ENSMUSG00000107591	-2.06191	-0.365921	13.4794	0.000241192	0.00199852	NA
ENSMUSG00000109509	-2.06076	3.34381	23.8201	1.05771e-06	2.36511e-05	NA
ENSMUSG00000040466	-2.05014	4.99346	16.6324	4.53692e-05	0.000523461	BLVRB
ENSMUSG00000081169	-2.04294	-0.437381	14.8054	0.000119194	0.00113516	GM12551
ENSMUSG00000034031	-2.04046	0.578533	12.1145	0.000500323	0.00355716	1700106J16RIK
ENSMUSG00000060257	-2.03428	-0.0710212	11.2871	0.00078048	0.00503695	SCRT2
ENSMUSG00000074553	-2.02156	2.78558	48.7746	2.87131e-12	3.35183e-10	EIF1-PS1
ENSMUSG00000046814	-2.01051	0.0981854	16.7278	4.31448e-05	0.000502913	GCHFR
ENSMUSG00000042372	-2.00388	0.632324	24.0443	9.41435e-07	2.13823e-05	DMRT3
ENSMUSG00000079065	2.00148	3.80615	97.584	5.16203e-23	3.9025e-20	BC005561
ENSMUSG00000078184	2.00197	-0.948624	15.266	9.33821e-05	0.000933585	B020018G12RIK
ENSMUSG00000093979	2.00235	2.05832	26.2989	2.92457e-07	8.08893e-06	GM2237
ENSMUSG00000109394	2.0102	-1.25757	10.6993	0.00107176	0.00648944	NA
ENSMUSG00000079410	2.01041	0.654917	26.634	2.45879e-07	6.94587e-06	GM2897
ENSMUSG00000097309	2.02356	-0.153881	18.2226	1.96538e-05	0.000259156	GM17249
ENSMUSG00000085584	2.0255	-0.426636	12.5366	0.000399055	0.0029674	RGAG1
ENSMUSG00000021927	2.02582	-1.138	14.4897	0.000140925	0.00129775	GM5803
ENSMUSG00000064602	2.03046	0.403146	14.7347	0.000123747	0.00117176	SNORA41
ENSMUSG00000097416	2.03119	-1.25292	12.9749	0.000315696	0.00247506	GM26670
ENSMUSG00000077440	2.03951	1.48373	24.3407	8.07167e-07	1.88727e-05	GM23130
ENSMUSG00000090840	2.04117	-0.55726	19.0189	1.29428e-05	0.000185451	1700092M07RIK
ENSMUSG00000092341	2.04167	5.87498	32.2868	1.33015e-08	5.63134e-07	MALAT1
ENSMUSG00000089901	2.04228	3.54509	25.101	5.44046e-07	1.35806e-05	GM8113
ENSMUSG00000000948	2.04864	4.32774	48.8282	2.79391e-12	3.31015e-10	SNRPN
ENSMUSG00000107143	2.05422	-1.11566	14.7917	0.000120061	0.00114205	NA
ENSMUSG00000085442	2.06069	4.23631	113.663	1.54412e-26	1.75104e-23	GM3362
ENSMUSG00000040148	2.06194	-0.813288	18.6847	1.54216e-05	0.00021327	HMX3
ENSMUSG00000077614	2.06815	-1.00011	14.3291	0.00015347	0.00139615	GM25500
ENSMUSG00000016493	2.07518	0.385606	14.9158	0.000112417	0.00108692	CD46
ENSMUSG00000024803	2.07692	5.60643	35.023	3.25834e-09	1.66625e-07	ANKRD1
ENSMUSG00000064345	2.08571	10.524	47.9152	4.45061e-12	4.83958e-10	MT-ND2
ENSMUSG00000030406	2.08779	-0.391384	6.70647	0.00960638	0.0359611	GIPR
ENSMUSG00000085767	2.09166	1.29342	19.5714	9.69079e-06	0.000146385	GM13563
ENSMUSG00000095865	2.1007	-0.00251558	7.28153	0.0069667	0.0281864	GM13237
ENSMUSG00000007655	2.10464	3.51813	16.3252	5.33512e-05	0.000593555	CAV1
ENSMUSG00000105139	2.10505	-0.516756	13.7185	0.000212354	0.00180336	NA
ENSMUSG00000104968	2.13697	-0.625292	10.4046	0.00125702	0.00732614	NA
ENSMUSG00000096977	2.13841	-0.654224	19.4938	1.00929e-05	0.000151022	GM10827
ENSMUSG00000070315	2.14146	0.55233	23.762	1.09014e-06	2.42057e-05	4930581F22RIK
ENSMUSG00000102555	2.14582	1.59653	31.4059	2.09344e-08	8.28815e-07	RP23-474B13.2
ENSMUSG00000081788	2.15421	-0.576349	22.4592	2.1466e-06	4.15603e-05	GM5898
ENSMUSG00000065642	2.1552	-0.744212	16.0165	6.27935e-05	0.000673133	SNORA69
ENSMUSG00000070063	2.15537	0.422558	33.838	5.98974e-09	2.8386e-07	SNORA33
ENSMUSG00000065589	2.16251	-0.632342	17.3176	3.16243e-05	0.000385605	MIR301
ENSMUSG00000105359	2.17246	-0.817976	12.6398	0.000377625	0.00284536	NA
ENSMUSG00000064371	2.17726	0.263357	16.9943	3.74917e-05	0.000445856	MT-TT
ENSMUSG00000020890	2.18099	-1.44779	12.9217	0.000324795	0.0025274	GUCY2E
ENSMUSG00000077797	2.19378	-0.349624	11.9841	0.00053656	0.00375096	SNORD19
ENSMUSG00000065501	2.19757	0.0373818	18.2614	1.92565e-05	0.000255402	MIR335
ENSMUSG00000089736	2.19985	-0.164535	14.8775	0.000114721	0.00110316	TGFBR3L
ENSMUSG00000019971	2.20784	4.18917	153.632	2.78709e-35	6.32112e-32	CEP290
ENSMUSG00000100826	2.21926	5.2989	44.5705	2.45358e-11	2.17615e-09	D7ERTD715E
ENSMUSG00000068428	2.22964	1.13479	21.4603	3.61232e-06	6.44671e-05	GMNC
ENSMUSG00000028364	2.2524	5.38781	27.7946	1.349e-07	4.19115e-06	TNC
ENSMUSG00000069083	2.25833	0.363686	33.4014	7.49693e-09	3.42015e-07	GM10259
ENSMUSG00000064346	2.26177	1.68788	45.1731	1.80369e-11	1.67458e-09	MT-TW
ENSMUSG00000109086	2.26228	-0.86986	20.5622	5.77241e-06	9.54612e-05	NA
ENSMUSG00000092887	2.26608	-0.330583	16.2917	5.43e-05	0.000600743	SNORD53
ENSMUSG00000064342	2.26668	1.00545	43.4281	4.39819e-11	3.6558e-09	MT-TI
ENSMUSG00000097375	2.27755	3.09586	25.2021	5.16252e-07	1.30302e-05	6720427I07RIK
ENSMUSG00000039109	2.28295	-0.472671	17.5107	2.85694e-05	0.000355461	F13A1
ENSMUSG00000032595	2.29254	-0.73415	20.1752	7.06616e-06	0.000112633	CDHR4
ENSMUSG00000046634	2.30709	-0.744919	16.1322	5.90726e-05	0.000639725	PKD1L1
ENSMUSG00000089726	2.32096	6.16567	47.4214	5.72542e-12	5.98005e-10	MIR17HG
ENSMUSG00000066196	2.33397	-0.721772	22.7128	1.88107e-06	3.75091e-05	SPAG8
ENSMUSG00000085788	2.34133	-1.33285	15.9622	6.46193e-05	0.000687597	4930470G03RIK
ENSMUSG00000107120	2.35258	-1.16223	15.5192	8.16716e-05	0.000834374	NA
ENSMUSG00000103839	2.37244	0.586058	35.428	2.64649e-09	1.40521e-07	RP24-191N24.2
ENSMUSG00000077737	2.37969	0.224361	24.897	6.04758e-07	1.48395e-05	SNORD72
ENSMUSG00000073077	2.38065	-0.235911	26.3769	2.80882e-07	7.82067e-06	GM7173
ENSMUSG00000065431	2.39645	-0.0787197	29.7843	4.82892e-08	1.73448e-06	MIR186
ENSMUSG00000064344	2.40311	1.37327	24.5674	7.1757e-07	1.71568e-05	MT-TM
ENSMUSG00000079845	2.41254	0.325546	13.0961	0.000295908	0.00235346	XLR4A
ENSMUSG00000064417	2.44905	-0.737961	25.1431	5.32311e-07	1.33718e-05	DQ267102
ENSMUSG00000065434	2.49719	0.252331	24.8469	6.20688e-07	1.51834e-05	MIR7-1
ENSMUSG00000102070	2.52468	2.73314	44.6693	2.33282e-11	2.1285e-09	GM28661
ENSMUSG00000077704	2.59312	-0.220265	25.3137	4.87248e-07	1.24566e-05	SNORD89
ENSMUSG00000097055	2.60687	-0.61949	29.7499	4.91543e-08	1.7576e-06	GM4419
ENSMUSG00000098066	2.60739	0.149319	42.7346	6.26924e-11	5.00153e-09	GM26944
ENSMUSG00000086782	2.61214	-0.0353797	13.7973	0.000203626	0.00174555	E130102H24RIK
ENSMUSG00000104569	2.61373	-0.412872	29.3753	5.96332e-08	2.07163e-06	NA
ENSMUSG00000067736	2.62528	-0.601612	29.608	5.28871e-08	1.87419e-06	GM10222
ENSMUSG00000094628	2.64057	-0.968153	22.7428	1.85194e-06	3.72171e-05	GM3252
ENSMUSG00000092274	2.64364	1.42699	19.7125	9.00093e-06	0.000137321	NEAT1
ENSMUSG00000107200	2.65274	-1.27949	19.5839	9.62783e-06	0.000145712	NA
ENSMUSG00000029797	2.65308	-0.586723	29.3938	5.90678e-08	2.05649e-06	SSPO
ENSMUSG00000097296	2.65435	-0.960937	21.7408	3.12086e-06	5.70905e-05	GM26532
ENSMUSG00000064354	2.65652	3.39872	52.0618	5.37798e-13	7.55582e-11	MT-CO2
ENSMUSG00000064672	2.68201	-0.541978	25.118	5.3927e-07	1.34826e-05	GM22806
ENSMUSG00000094551	2.6869	-0.554799	31.5079	1.9863e-08	7.92326e-07	GM22392
ENSMUSG00000065947	2.70509	0.0550697	15.9118	6.63637e-05	0.000701458	MT-ND4L
ENSMUSG00000098979	2.71304	0.955754	56.1661	6.66011e-14	1.20155e-11	GM27544
ENSMUSG00000083563	2.71626	1.63165	56.6049	5.32796e-14	9.95138e-12	GM13340
ENSMUSG00000040364	2.71941	1.11901	18.4411	1.75234e-05	0.000235964	SEC1
ENSMUSG00000100131	2.74374	1.57843	48.6134	3.11739e-12	3.56055e-10	GM28439
ENSMUSG00000064357	2.7816	2.48392	42.0823	8.7513e-11	6.81057e-09	MT-ATP6
ENSMUSG00000102526	2.79106	-1.38976	20.6314	5.56743e-06	9.22635e-05	RP24-150H14.3
ENSMUSG00000022899	2.83731	2.86733	19.4619	1.02626e-05	0.000153129	SLC15A2
ENSMUSG00000029275	2.85585	-0.962592	25.2492	5.03804e-07	1.27974e-05	GFI1
ENSMUSG00000097993	2.93611	-1.08598	23.8047	1.06621e-06	2.38074e-05	PTPRV
ENSMUSG00000064356	3.00779	0.996742	49.896	1.62117e-12	2.04268e-10	MT-ATP8
ENSMUSG00000100862	3.04577	3.35551	88.6896	4.61885e-21	2.82034e-18	GM10925
ENSMUSG00000101249	3.06172	2.62064	39.0553	4.11972e-10	2.69155e-08	GM29216
ENSMUSG00000086920	3.16754	-1.36336	23.9615	9.82805e-07	2.21949e-05	GM12207
ENSMUSG00000091844	3.42236	-0.210824	47.5497	5.36265e-12	5.67583e-10	GM8251
ENSMUSG00000065524	3.60032	-0.202402	45.2236	1.75774e-11	1.64152e-09	MIR135A-2
ENSMUSG00000033981	3.61106	-0.384882	35.1195	3.10074e-09	1.6035e-07	GRIA2
ENSMUSG00000024186	3.65758	-0.354045	17.3572	3.09715e-05	0.000379694	RGS11
ENSMUSG00000092300	3.67858	-0.713328	35.1568	3.04196e-09	1.57824e-07	CDK3-PS
ENSMUSG00000064368	3.81587	4.91131	112.806	2.37984e-26	2.51883e-23	MT-ND6
ENSMUSG00000091534	4.09022	-1.38065	28.8648	7.76095e-08	2.58308e-06	GM17195
ENSMUSG00000064372	5.5003	1.33599	101.995	5.56739e-24	4.65199e-21	MT-TP
ENSMUSG00000064347	6.37284	-0.191301	40.2388	2.24742e-10	1.55022e-08	MT-TA
ENSMUSG00000064343	9.16632	0.681877	64.3574	1.03779e-15	2.38781e-13	MT-TQ

## Sheet: KO mouse vs WT mouse GOs down
GO biological process complete	Fold change	Pvalue	Qvalue
globus pallidus development (GO:0021759)	> 100	6.29e-05	0.00547
forebrain anterior/posterior pattern specification (GO:0021797)	> 100	1.16e-06	0.000156
ventral spinal cord interneuron specification (GO:0021521)	> 100	1.85e-07	2.96e-05
cell dedifferentiation (GO:0043697)	> 100	0.000291	0.0218
dedifferentiation (GO:0043696)	> 100	0.000291	0.0217
interneuron migration (GO:1904936)	> 100	0.000291	0.0216
cerebral cortex GABAergic interneuron migration (GO:0021853)	> 100	0.000291	0.0215
cell fate specification involved in pattern specification (GO:0060573)	> 100	1.85e-07	2.93e-05
forebrain dorsal/ventral pattern formation (GO:0021798)	87.14	0.000374	0.0266
oxygen transport (GO:0015671)	87.14	0.000374	0.0265
cerebral cortex GABAergic interneuron differentiation (GO:0021892)	83.18	1.19e-05	0.00122
cerebral cortex GABAergic interneuron development (GO:0021894)	76.25	0.000466	0.0323
cell fate commitment involved in pattern specification (GO:0060581)	76.25	4.89e-07	7.15e-05
ventral spinal cord interneuron fate commitment (GO:0060579)	76.25	4.89e-07	7.09e-05
embryonic skeletal joint morphogenesis (GO:0060272)	70.38	1.82e-05	0.00175
hydrogen peroxide catabolic process (GO:0042744)	70.38	8.37e-10	1.94e-07
ventral spinal cord interneuron differentiation (GO:0021514)	67.78	7.34e-07	0.000103
forebrain regionalization (GO:0021871)	67.78	1.02e-09	2.27e-07
interneuron migration from the subpallium to the cortex (GO:0021830)	67.78	0.000568	0.0387
embryonic skeletal joint development (GO:0072498)	61	2.64e-05	0.0025
GABAergic neuron differentiation (GO:0097154)	61	2.64e-05	0.00248
substrate-independent telencephalic tangential interneuron migration (GO:0021843)	61	0.000681	0.0454
substrate-independent telencephalic tangential migration (GO:0021826)	61	0.000681	0.0452
neuron fate specification (GO:0048665)	59.31	8.69e-11	2.5e-08
proximal/distal pattern formation (GO:0009954)	57.7	1.03e-10	2.86e-08
telencephalon regionalization (GO:0021978)	57.19	3.12e-05	0.00289
negative regulation of astrocyte differentiation (GO:0048712)	48.16	4.93e-05	0.00435
spinal cord dorsal/ventral patterning (GO:0021513)	46.92	2.7e-06	0.000323
cerebral cortex neuron differentiation (GO:0021895)	46.92	2.7e-06	0.000321
organ induction (GO:0001759)	45.75	5.66e-05	0.00494
hydrogen peroxide metabolic process (GO:0042743)	44.63	9.54e-09	1.68e-06
spinal cord patterning (GO:0021511)	43.57	3.52e-06	0.000406
developmental induction (GO:0031128)	43.57	1.95e-07	3.05e-05
neuron fate commitment (GO:0048663)	43.01	6.17e-15	3.25e-12
cell differentiation in spinal cord (GO:0021515)	42.81	3.81e-11	1.31e-08
cell fate specification (GO:0001708)	40.67	6.16e-16	3.74e-13
antibiotic catabolic process (GO:0017001)	40.67	1.58e-08	2.69e-06
ventral spinal cord development (GO:0021517)	40.28	9.97e-10	2.25e-07
signal transduction involved in regulation of gene expression (GO:0023019)	39.78	8.25e-05	0.00705
dorsal/ventral pattern formation (GO:0009953)	38.94	9.93e-16	5.81e-13
cofactor catabolic process (GO:0051187)	38.12	1.42e-09	2.99e-07
olfactory bulb development (GO:0021772)	32.97	9.7e-06	0.00102
olfactory lobe development (GO:0021988)	30.5	1.29e-05	0.00132
forebrain generation of neurons (GO:0021872)	30.5	5.94e-09	1.12e-06
anterior/posterior axis specification (GO:0009948)	28.77	1.3e-06	0.00017
regulation of astrocyte differentiation (GO:0048710)	26.91	0.00024	0.0184
diencephalon development (GO:0021536)	26.52	1.66e-07	2.68e-05
forebrain neuron differentiation (GO:0021879)	26.29	1.97e-06	0.000247
negative regulation of glial cell differentiation (GO:0045686)	26.14	0.00026	0.0199
cell proliferation in forebrain (GO:0021846)	26.14	0.00026	0.0198
embryonic forelimb morphogenesis (GO:0035115)	25.42	0.000281	0.0212
spinal cord motor neuron differentiation (GO:0021522)	24.73	0.000303	0.0222
spinal cord development (GO:0021510)	24.65	2.21e-09	4.26e-07
anterior/posterior pattern specification (GO:0009952)	24.29	8.4e-20	7.37e-17
erythrocyte development (GO:0048821)	24.08	0.000326	0.0236
regulation of neuroblast proliferation (GO:1902692)	23.46	0.000351	0.0252
pituitary gland development (GO:0021983)	23.46	0.000351	0.0251
regionalization (GO:0003002)	23.33	2.46e-29	1.95e-25
cell fate commitment (GO:0045165)	22.76	1.93e-21	2.35e-18
oligodendrocyte differentiation (GO:0048709)	22.43	4.1e-06	0.000456
oligodendrocyte development (GO:0014003)	22.32	0.000403	0.0284
somitogenesis (GO:0001756)	21.48	5e-06	0.000549
embryonic digit morphogenesis (GO:0042733)	21.48	5e-06	0.000545
axis specification (GO:0009798)	20.33	7.26e-07	0.000102
forelimb morphogenesis (GO:0035136)	20.33	0.000521	0.036
regulation of animal organ formation (GO:0003156)	20.33	0.000521	0.0358
antibiotic metabolic process (GO:0016999)	20.11	7.72e-07	0.000107
pattern specification process (GO:0007389)	19.7	1.31e-29	2.07e-25
mesoderm formation (GO:0001707)	19.68	6.49e-05	0.00561
embryonic limb morphogenesis (GO:0030326)	19.2	1.65e-09	3.39e-07
embryonic appendage morphogenesis (GO:0035113)	19.2	1.65e-09	3.34e-07
central nervous system neuron differentiation (GO:0021953)	19.06	3.12e-13	1.41e-10
cartilage development involved in endochondral bone morphogenesis (GO:0060351)	18.67	0.00066	0.0442
limbic system development (GO:0021761)	18.48	1.23e-06	0.000164
mesoderm morphogenesis (GO:0048332)	18.48	8.18e-05	0.00702
segmentation (GO:0035282)	18.48	1.23e-06	0.000162
telencephalon cell migration (GO:0022029)	18.21	8.64e-05	0.00734
positive regulation of neural precursor cell proliferation (GO:2000179)	17.94	9.13e-05	0.00772
forebrain cell migration (GO:0021885)	17.43	0.000102	0.00832
somite development (GO:0061053)	17.33	1.35e-05	0.00137
male sex differentiation (GO:0046661)	17.3	3.02e-08	5.08e-06
reactive oxygen species metabolic process (GO:0072593)	17.1	1.89e-06	0.000239
mesoderm development (GO:0007498)	16.79	2.1e-06	0.000261
hippocampus development (GO:0021766)	16.49	0.000125	0.0102
central nervous system neuron development (GO:0021954)	16.4	1.74e-05	0.0017
limb morphogenesis (GO:0035108)	16.24	6.62e-09	1.22e-06
appendage morphogenesis (GO:0035107)	16.24	6.62e-09	1.2e-06
regulation of neural precursor cell proliferation (GO:2000177)	16.19	2.56e-06	0.000309
limb development (GO:0060173)	15.72	1.22e-09	2.64e-07
appendage development (GO:0048736)	15.72	1.22e-09	2.6e-07
neuron migration (GO:0001764)	14.93	6.02e-07	8.57e-05
metanephros development (GO:0001656)	14.88	0.000182	0.0144
regulation of stem cell proliferation (GO:0072091)	14.35	0.000208	0.0163
cerebral cortex development (GO:0021987)	14.25	3.32e-05	0.00305
regulation of glial cell differentiation (GO:0045685)	14.02	0.000226	0.0174
pallium development (GO:0021543)	13.69	1.05e-06	0.000142
telencephalon development (GO:0021537)	13.64	7.16e-10	1.69e-07
male gonad development (GO:0008584)	13.38	4.44e-05	0.00401
development of primary male sexual characteristics (GO:0046546)	13.26	4.62e-05	0.0041
Notch signaling pathway (GO:0007219)	13.03	5e-05	0.00439
formation of primary germ layer (GO:0001704)	12.98	0.000301	0.0221
drug catabolic process (GO:0042737)	12.36	1.13e-05	0.00117
forebrain development (GO:0030900)	11.95	2.53e-12	9.75e-10
gastrulation (GO:0007369)	10.37	0.000141	0.0113
sex differentiation (GO:0007548)	9.68	2.12e-06	0.000259
embryonic morphogenesis (GO:0048598)	8.87	1.56e-12	6.18e-10
central nervous system development (GO:0007417)	8.4	1.91e-15	1.04e-12
axon guidance (GO:0007411)	8.36	9.47e-05	0.00792
neuron projection guidance (GO:0097485)	8.28	9.95e-05	0.00823
negative regulation of neurogenesis (GO:0050768)	8.22	1.75e-06	0.000227
glial cell differentiation (GO:0010001)	8.2	0.000407	0.0286
axon development (GO:0061564)	8.18	4.64e-07	6.92e-05
skeletal system development (GO:0001501)	8.04	8.86e-09	1.57e-06
axonogenesis (GO:0007409)	8.03	2.11e-06	0.000261
brain development (GO:0007420)	7.82	1.98e-10	5.31e-08
gliogenesis (GO:0042063)	7.75	0.000141	0.0114
negative regulation of nervous system development (GO:0051961)	7.62	3.18e-06	0.000369
gonad development (GO:0008406)	7.62	0.000561	0.0384
eye development (GO:0001654)	7.5	3.62e-06	0.000415
development of primary sexual characteristics (GO:0045137)	7.48	0.000613	0.0412
visual system development (GO:0150063)	7.44	3.87e-06	0.000436
camera-type eye development (GO:0043010)	7.39	1.45e-05	0.00144
sensory system development (GO:0048880)	7.38	4.12e-06	0.000456
regulation of animal organ morphogenesis (GO:2000027)	7.23	0.000711	0.047
head development (GO:0060322)	7.19	6.58e-10	1.58e-07
negative regulation of cell development (GO:0010721)	7.19	5.08e-06	0.00055
negative regulation of neuron differentiation (GO:0045665)	7.15	0.000217	0.017
skeletal system morphogenesis (GO:0048705)	7.12	0.000221	0.0172
negative regulation of transcription by RNA polymerase II (GO:0000122)	6.7	3.92e-11	1.32e-08
urogenital system development (GO:0001655)	6.69	9.44e-05	0.00794
embryonic organ morphogenesis (GO:0048562)	6.63	9.99e-05	0.00823
embryo development (GO:0009790)	6.48	2.82e-14	1.39e-11
neuron differentiation (GO:0030182)	6.48	1.49e-12	6.03e-10
cell morphogenesis involved in neuron differentiation (GO:0048667)	6.34	1.36e-05	0.00137
reproductive structure development (GO:0048608)	6.34	1.36e-05	0.00136
sensory organ development (GO:0007423)	6.33	4.37e-07	6.63e-05
reproductive system development (GO:0061458)	6.28	1.46e-05	0.00144
epithelium development (GO:0060429)	5.99	7.58e-11	2.26e-08
neuron projection morphogenesis (GO:0048812)	5.84	2.56e-05	0.00244
tissue morphogenesis (GO:0048729)	5.84	1.01e-06	0.000139
cofactor metabolic process (GO:0051186)	5.8	0.000224	0.0173
plasma membrane bounded cell projection morphogenesis (GO:0120039)	5.78	2.77e-05	0.00259
animal organ morphogenesis (GO:0009887)	5.73	5.28e-10	1.3e-07
cell projection morphogenesis (GO:0048858)	5.71	3.05e-05	0.00284
negative regulation of transcription, DNA-templated (GO:0045892)	5.65	2.04e-11	7.68e-09
regulation of transcription by RNA polymerase II (GO:0006357)	5.63	8.37e-20	7.79e-17
negative regulation of nucleic acid-templated transcription (GO:1903507)	5.63	2.18e-11	8e-09
negative regulation of RNA biosynthetic process (GO:1902679)	5.63	2.21e-11	7.94e-09
embryonic organ development (GO:0048568)	5.62	3.41e-05	0.00312
embryo development ending in birth or egg hatching (GO:0009792)	5.57	6.81e-08	1.11e-05
morphogenesis of an epithelium (GO:0002009)	5.42	4.5e-05	0.00404
cell part morphogenesis (GO:0032990)	5.41	4.56e-05	0.00408
cell morphogenesis involved in differentiation (GO:0000904)	5.36	1.81e-05	0.00176
chordate embryonic development (GO:0043009)	5.3	3.57e-07	5.54e-05
negative regulation of RNA metabolic process (GO:0051253)	5.23	9.05e-11	2.55e-08
regulation of transcription, DNA-templated (GO:0006355)	5.16	2.35e-26	1.24e-22
regulation of nucleic acid-templated transcription (GO:1903506)	5.15	2.66e-26	1.05e-22
regulation of RNA biosynthetic process (GO:2001141)	5.14	2.79e-26	8.82e-23
generation of neurons (GO:0048699)	5.14	1.43e-13	6.64e-11
negative regulation of nucleobase-containing compound metabolic process (GO:0045934)	5.04	6.18e-11	1.95e-08
negative regulation of cellular macromolecule biosynthetic process (GO:2000113)	4.87	3.45e-10	8.79e-08
neuron projection development (GO:0031175)	4.86	1.65e-05	0.00162
neurogenesis (GO:0022008)	4.82	6.54e-13	2.87e-10
negative regulation of macromolecule biosynthetic process (GO:0010558)	4.75	5.5e-10	1.34e-07
positive regulation of transcription, DNA-templated (GO:0045893)	4.74	7.14e-11	2.21e-08
positive regulation of nucleic acid-templated transcription (GO:1903508)	4.73	7.52e-11	2.29e-08
positive regulation of RNA biosynthetic process (GO:1902680)	4.73	7.62e-11	2.23e-08
regulation of RNA metabolic process (GO:0051252)	4.72	1.31e-24	3.45e-21
positive regulation of transcription by RNA polymerase II (GO:0045944)	4.71	1.25e-08	2.15e-06
anatomical structure morphogenesis (GO:0009653)	4.68	1.45e-15	8.2e-13
negative regulation of biosynthetic process (GO:0009890)	4.65	2.98e-10	7.73e-08
negative regulation of gene expression (GO:0010629)	4.64	3.93e-11	1.29e-08
tube development (GO:0035295)	4.62	1.76e-06	0.000227
negative regulation of cellular biosynthetic process (GO:0031327)	4.57	1.1e-09	2.41e-07
animal organ development (GO:0048513)	4.51	3.73e-21	4.21e-18
regulation of cellular macromolecule biosynthetic process (GO:2000112)	4.48	1.32e-23	2.98e-20
regulation of neurogenesis (GO:0050767)	4.48	2.52e-06	0.000306
regulation of cell development (GO:0060284)	4.47	4.39e-07	6.61e-05
positive regulation of RNA metabolic process (GO:0051254)	4.44	2.7e-10	7.11e-08
negative regulation of cell differentiation (GO:0045596)	4.44	3.72e-05	0.00338
regulation of nucleobase-containing compound metabolic process (GO:0019219)	4.39	3.24e-23	6.39e-20
regulation of macromolecule biosynthetic process (GO:0010556)	4.37	4.09e-23	7.18e-20
neuron development (GO:0048666)	4.34	1.96e-05	0.00188
regulation of nervous system development (GO:0051960)	4.28	1.84e-06	0.000235
anatomical structure formation involved in morphogenesis (GO:0048646)	4.27	1e-05	0.00104
tissue development (GO:0009888)	4.25	1.64e-09	3.41e-07
regulation of cellular biosynthetic process (GO:0031326)	4.19	2.81e-22	3.7e-19
regulation of biosynthetic process (GO:0009889)	4.18	6.49e-23	9.33e-20
nervous system development (GO:0007399)	4.17	9.94e-13	4.13e-10
cell morphogenesis (GO:0000902)	4.14	0.000151	0.012
regulation of gene expression (GO:0010468)	4.06	5.58e-23	8.82e-20
positive regulation of nucleobase-containing compound metabolic process (GO:0045935)	4.04	1.75e-09	3.49e-07
positive regulation of macromolecule biosynthetic process (GO:0010557)	4.04	1.78e-09	3.52e-07
cell migration (GO:0016477)	3.98	9.86e-05	0.0082
positive regulation of gene expression (GO:0010628)	3.97	4.02e-10	1.01e-07
tube morphogenesis (GO:0035239)	3.83	0.000577	0.039
positive regulation of cellular biosynthetic process (GO:0031328)	3.83	5.06e-09	9.63e-07
positive regulation of biosynthetic process (GO:0009891)	3.75	7.64e-09	1.37e-06
cellular component morphogenesis (GO:0032989)	3.61	0.000444	0.0309
system development (GO:0048731)	3.61	5.02e-20	4.95e-17
regulation of multicellular organismal development (GO:2000026)	3.54	1.01e-08	1.76e-06
negative regulation of developmental process (GO:0051093)	3.54	0.000135	0.011
negative regulation of metabolic process (GO:0009892)	3.53	3.1e-11	1.09e-08
negative regulation of nitrogen compound metabolic process (GO:0051172)	3.49	6.26e-09	1.16e-06
localization of cell (GO:0051674)	3.48	0.000311	0.0227
cell motility (GO:0048870)	3.48	0.000311	0.0226
plasma membrane bounded cell projection organization (GO:0120036)	3.45	0.000172	0.0137
negative regulation of macromolecule metabolic process (GO:0010605)	3.42	1.91e-09	3.72e-07
cell differentiation (GO:0030154)	3.38	2.18e-14	1.11e-11
multicellular organism development (GO:0007275)	3.34	3.32e-20	3.5e-17
regulation of cell population proliferation (GO:0042127)	3.31	5.26e-06	0.000565
cell development (GO:0048468)	3.31	2.7e-06	0.000319
cellular developmental process (GO:0048869)	3.31	4.87e-14	2.33e-11
cell projection organization (GO:0030030)	3.28	0.000275	0.0208
negative regulation of cellular metabolic process (GO:0031324)	3.21	3.45e-08	5.75e-06
locomotion (GO:0040011)	3.12	0.000426	0.0298
anatomical structure development (GO:0048856)	3.1	1.04e-18	8.66e-16
regulation of cell differentiation (GO:0045595)	3.1	7.05e-06	0.000753
regulation of developmental process (GO:0050793)	3.07	4.36e-08	7.17e-06
regulation of nitrogen compound metabolic process (GO:0051171)	3.05	7.6e-18	5.22e-15
regulation of macromolecule metabolic process (GO:0060255)	3	1.35e-18	1.01e-15
regulation of primary metabolic process (GO:0080090)	2.97	2.79e-17	1.84e-14
developmental process (GO:0032502)	2.96	2.83e-18	2.03e-15
regulation of metabolic process (GO:0019222)	2.86	1.17e-18	9.26e-16
regulation of cellular metabolic process (GO:0031323)	2.86	1.5e-16	9.48e-14
regulation of multicellular organismal process (GO:0051239)	2.65	4.84e-07	7.16e-05
positive regulation of macromolecule metabolic process (GO:0010604)	2.62	5.98e-07	8.59e-05
positive regulation of nitrogen compound metabolic process (GO:0051173)	2.57	2.72e-06	0.000318
positive regulation of cellular metabolic process (GO:0031325)	2.43	7.94e-06	0.000843
positive regulation of metabolic process (GO:0009893)	2.4	3.63e-06	0.000412
multicellular organismal process (GO:0032501)	2.26	9.85e-13	4.21e-10
negative regulation of biological process (GO:0048519)	2.18	4.11e-07	6.31e-05
negative regulation of cellular process (GO:0048523)	2.11	9.02e-06	0.00095
positive regulation of cellular process (GO:0048522)	2.02	4e-06	0.000448
positive regulation of biological process (GO:0048518)	2	1.02e-06	0.000139
regulation of cellular process (GO:0050794)	1.72	9.11e-10	2.09e-07
regulation of biological process (GO:0050789)	1.69	1.45e-10	3.95e-08
biological regulation (GO:0065007)	1.66	5.02e-11	1.62e-08
cellular process (GO:0009987)	1.3	0.000573	0.0389

## Sheet: KO mouse vs WT mouse GOs up
GO biological process complete	Fold change	Pvalue	Qvalue
None

## Sheet: KO pig vs WT pig genes
	logFC	logCPM	LR	PValue	Qvalue	Gene
ENSSSCG00000010431	-3.30154	2.37383	77.1766	1.56338e-18	3.70586e-16	A1CF
ENSSSCG00000000660	-2.65711	8.05679	29.6287	5.23247e-08	2.62269e-06	A2M
ENSSSCG00000009937	1.05893	3.17452	23.6955	1.12845e-06	3.8557e-05	ACACB
ENSSSCG00000004049	-1.00867	7.25583	54.0659	1.93878e-13	2.56505e-11	ACAT2
ENSSSCG00000017296	-1.21884	2.57443	20.3472	6.45862e-06	0.000169036	ACE
ENSSSCG00000030303	1.06638	1.91178	13.857	0.000197256	0.00287373	ACHE
ENSSSCG00000015249	-1.42999	2.98818	28.2855	1.04677e-07	4.82194e-06	ADAMTS8
ENSSSCG00000023749	2.4793	1.41349	19.7018	9.05139e-06	0.000224372	ADM2
ENSSSCG00000012730	1.12501	3.57834	52.2097	4.98793e-13	6.16877e-11	AFF2
ENSSSCG00000008949	-4.221	8.85999	38.0673	6.83452e-10	5.25426e-08	AFP
ENSSSCG00000003463	-2.79513	2.45111	37.6394	8.51088e-10	6.37084e-08	AGMAT
ENSSSCG00000010184	-3.52161	2.32182	130.619	3.00004e-30	1.26424e-27	AGT
ENSSSCG00000011799	-4.13804	8.08576	62.3454	2.88206e-15	4.82237e-13	AHSG
ENSSSCG00000005394	-2.4899	2.28078	18.676	1.54921e-05	0.000351835	ALDOB
ENSSSCG00000005485	-4.15371	2.62392	132.054	1.45615e-30	6.37233e-28	AMBP
ENSSSCG00000013599	1.20224	3.09308	27.867	1.29949e-07	5.84412e-06	ANGPTL4
ENSSSCG00000015798	1.24969	3.89929	72.5147	1.65791e-17	3.69877e-15	ANKRD37
ENSSSCG00000002527	-1.09005	2.0395	10.8763	0.000974035	0.0100295	ANKRD9
ENSSSCG00000001849	-1.99359	4.92071	121.788	2.56914e-28	1.04399e-25	APN
ENSSSCG00000006355	-3.99018	3.98552	180.253	4.26689e-41	2.8558e-38	APOA2
ENSSSCG00000008595	-3.85228	5.19875	23.4042	1.31295e-06	4.36805e-05	APOB
ENSSSCG00000003086	-3.55696	4.29457	48.2173	3.81509e-12	4.21438e-10	APOC2
ENSSSCG00000015069	-3.33875	1.88881	68.0999	1.55417e-16	3.10234e-14	APOC3
ENSSSCG00000001411	-2.78228	5.26361	56.1799	6.61326e-14	9.1763e-12	APOM
ENSSSCG00000010991	1.42952	6.6227	64.8141	8.23084e-16	1.48652e-13	AQP3
ENSSSCG00000008976	1.32368	1.98905	24.6356	6.9261e-07	2.52581e-05	ART3
ENSSSCG00000000607	3.14799	1.27227	12.9796	0.000314897	0.00418563	ART4
ENSSSCG00000015595	-1.18714	4.16003	39.7064	2.95153e-10	2.38174e-08	ATF3
ENSSSCG00000024431	1.37049	1.9255	21.1725	4.1975e-06	0.000116466	ATG9B
ENSSSCG00000006138	-2.41523	2.13791	29.2375	6.40291e-08	3.12671e-06	ATP6V0D2
ENSSSCG00000011534	1.25454	5.00671	44.4089	2.66468e-11	2.63642e-09	BHLHE40
ENSSSCG00000028552	2.56347	2.7267	52.5165	4.26648e-13	5.39378e-11	BHLHE41
ENSSSCG00000024388	1.39631	8.69406	64.3717	1.03026e-15	1.80342e-13	BNIP3
ENSSSCG00000024219	-1.20529	3.50781	54.5371	1.52542e-13	2.06622e-11	C12orf5
ENSSSCG00000006655	1.42378	4.75448	76.0539	2.76028e-18	6.2813e-16	C1orf51
ENSSSCG00000013551	1.76835	1.68223	32.1791	1.40595e-08	7.91923e-07	C3
ENSSSCG00000016861	-1.81422	2.90693	53.9132	2.09546e-13	2.71816e-11	C6
ENSSSCG00000016634	-2.23682	5.00296	39.027	4.17974e-10	3.2798e-08	CAV1
ENSSSCG00000016635	-1.3458	3.80895	19.0009	1.3066e-05	0.000305894	CAV2
ENSSSCG00000001826	1.03898	1.86444	15.0443	0.000105018	0.00172175	CCDC37
ENSSSCG00000023501	1.38109	2.92346	28.6667	8.59696e-08	4.04199e-06	CCKAR
ENSSSCG00000011925	1.10867	2.38082	11.0996	0.000863442	0.00919873	CD200R1
ENSSSCG00000021259	-2.67664	3.40245	41.3687	1.26058e-10	1.12054e-08	CDA
ENSSSCG00000002684	1.00218	4.2649	12.5125	0.00040424	0.00512759	CDH13
ENSSSCG00000009578	1.1019	3.24137	17.2756	3.23311e-05	0.000646509	CDK20
ENSSSCG00000011038	-4.08882	4.30266	33.0323	9.06403e-09	5.28874e-07	CH242-21O2.1
ENSSSCG00000004754	3.55025	2.70677	19.1884	1.18428e-05	0.000281311	CHAC1
ENSSSCG00000001752	1.11091	3.60454	45.1866	1.79128e-11	1.83615e-09	CHRNA3
ENSSSCG00000012030	-1.46995	3.62001	37.2127	1.0592e-09	7.77523e-08	CLDN8
ENSSSCG00000023760	-1.47386	2.79341	43.4685	4.30829e-11	4.05121e-09	CLEC14A
ENSSSCG00000026360	1.02664	3.73075	35.2518	2.89719e-09	1.93907e-07	CLGN
ENSSSCG00000000789	1.95537	2.83738	33.3602	7.65738e-09	4.56155e-07	CNTN1
ENSSSCG00000025629	-1.30075	2.72824	31.4347	2.06257e-08	1.12286e-06	COLEC11
ENSSSCG00000010545	-1.05854	2.32206	14.8507	0.000116364	0.00188066	CPN1
ENSSSCG00000012880	1.5869	3.42067	58.5633	1.96854e-14	2.9471e-12	CPT1A
ENSSSCG00000013909	1.29019	1.74144	17.928	2.29424e-05	0.000495329	CRLF1
ENSSSCG00000017920	-1.57453	3.11877	27.3516	1.69622e-07	7.33823e-06	CXCL16
ENSSSCG00000026984	1.67558	2.12898	16.922	3.89471e-05	0.000758151	CXorf36
ENSSSCG00000008311	1.00552	3.99894	33.9314	5.7089e-09	3.60028e-07	CYP26B1
ENSSSCG00000026798	-1.33399	2.02895	28.6209	8.80288e-08	4.12178e-06	CYP2C42
ENSSSCG00000006940	-1.43606	6.42496	23.0107	1.61106e-06	5.14904e-05	CYR61
ENSSSCG00000003833	1.00091	4.03751	34.3102	4.6992e-09	3.03793e-07	DAB1
ENSSSCG00000026430	-11.321	7.01302	12.4143	0.000426063	0.00536849	DDX3X
ENSSSCG00000003797	-3.27645	3.04368	171.188	4.07113e-39	2.43797e-36	DIRAS3
ENSSSCG00000010762	1.23614	4.50111	11.0557	0.000884147	0.00937542	DPYSL4
ENSSSCG00000016991	-1.16935	5.49216	101.645	6.64359e-24	1.93823e-21	DUSP1
ENSSSCG00000012774	-1.73127	5.25604	50.444	1.22616e-12	1.40922e-10	DUSP9
ENSSSCG00000003854	-1.11632	4.08586	50.6574	1.09982e-12	1.29008e-10	ECHDC2
ENSSSCG00000023933	-1.40574	1.78305	14.723	0.000124518	0.00198704	EFCAB4A
ENSSSCG00000029864	-12.4472	4.56039	7.47957	0.00624028	0.0405031	EIF1AX
ENSSSCG00000028373	1.50193	4.0938	63.6605	1.47818e-15	2.54829e-13	ENO2
ENSSSCG00000029558	1.29	1.57547	14.7787	0.000120895	0.00194286	EXTL1
ENSSSCG00000013252	-1.41677	4.27516	31.137	2.40439e-08	1.29638e-06	F2
ENSSSCG00000004234	-1.08525	3.40964	23.3453	1.35373e-06	4.45166e-05	FABP7
ENSSSCG00000017886	1.41027	1.9255	20.372	6.37551e-06	0.00016753	FBXO39
ENSSSCG00000006512	-1.06492	7.88362	18.5727	1.63544e-05	0.000370678	FDPS
ENSSSCG00000011800	-4.25647	9.51578	23.4323	1.29388e-06	4.31724e-05	FETUB
ENSSSCG00000008997	-2.81461	4.25511	19.2709	1.1342e-05	0.000272949	FGB
ENSSSCG00000024862	1.07206	2.3992	16.0304	6.2335e-05	0.00111517	FGF11
ENSSSCG00000012871	2.44447	2.73446	20.3301	6.51681e-06	0.000169676	FGF19
ENSSSCG00000029028	3.72029	0.917368	45.0119	1.95844e-11	1.98956e-09	FGF23
ENSSSCG00000002383	-2.22203	6.7506	7.6622	0.00563898	0.0375426	FOS
ENSSSCG00000003092	-1.26586	2.43722	20.2712	6.72039e-06	0.000174179	FOXA3
ENSSSCG00000027926	-2.41233	3.74735	46.5271	9.03587e-12	9.51946e-10	FTCD
ENSSSCG00000028922	1.51389	4.01601	32.8542	9.93384e-09	5.73742e-07	GABRA2
ENSSSCG00000028672	-1.41645	1.9386	30.1249	4.05093e-08	2.06688e-06	GCKR
ENSSSCG00000014328	-1.30082	2.41544	26.0985	3.24431e-07	1.31366e-05	GFRA3
ENSSSCG00000010056	-1.87701	2.43203	9.28415	0.00231146	0.0194094	GGT1
ENSSSCG00000006696	-2.3322	6.5565	106.364	6.13739e-25	1.83766e-22	GJA5
ENSSSCG00000012394	-3.51928	4.28265	58.9223	1.64023e-14	2.48834e-12	GJB1
ENSSSCG00000014167	-1.02043	3.16696	28.4817	9.45891e-08	4.3928e-06	GLRX
ENSSSCG00000011432	-1.81686	3.71386	66.4985	3.50156e-16	6.64013e-14	GLYCTK
ENSSSCG00000000416	-1.86595	2.85711	71.7172	2.48354e-17	5.33164e-15	GPR182
ENSSSCG00000017092	-3.39991	6.13507	68.9217	1.02449e-16	2.08155e-14	GPX3
ENSSSCG00000001213	-4.99896	1.52349	133.369	7.50859e-31	3.41731e-28	GPX6
ENSSSCG00000003640	1.59604	2.50521	31.0524	2.51151e-08	1.34159e-06	GRIK3
ENSSSCG00000009667	-1.27996	1.71041	16.4569	4.97682e-05	0.0009283	GULO
ENSSSCG00000000892	-3.79864	4.49571	120.187	5.75828e-28	2.18392e-25	HAL
ENSSSCG00000007977	3.32959	1.95174	7.8554	0.00506691	0.0350677	HBM
ENSSSCG00000008261	1.14343	7.8143	50.5601	1.1557e-12	1.34179e-10	HK2
ENSSSCG00000010252	-2.00764	3.79163	70.6013	4.37235e-17	9.2127e-15	HKDC1
ENSSSCG00000016872	-1.28657	8.83383	25.3367	4.81469e-07	1.84342e-05	HMGCS1
ENSSSCG00000022417	-1.2918	3.40985	32.6894	1.08125e-08	6.21339e-07	HNF1B
ENSSSCG00000007371	-2.75297	5.07348	117.249	2.53193e-27	8.72978e-25	HNF4A
ENSSSCG00000008898	-1.52949	3.13331	47.1701	6.50871e-12	6.92113e-10	HOPX
ENSSSCG00000006337	-1.03523	4.14612	37.7138	8.19247e-10	6.17311e-08	HSD17B7
ENSSSCG00000004475	-1.16365	2.04825	18.8726	1.39743e-05	0.000322513	HTR1B
ENSSSCG00000003763	1.77847	2.52419	8.17866	0.0042386	0.0307961	IFI44
ENSSSCG00000004156	-1.57235	6.02828	165.417	7.4164e-38	4.01828e-35	IFNGR1
ENSSSCG00000008913	-1.08605	6.51228	43.1226	5.1416e-11	4.79517e-09	IGFBP7
ENSSSCG00000016204	-1.15077	2.8158	17.6164	2.70253e-05	0.000560098	IHH
ENSSSCG00000000442	6.86635	2.5337	29.1603	6.66322e-08	3.21246e-06	INHBE
ENSSSCG00000016885	-1.18524	5.59536	57.3633	3.62308e-14	5.21815e-12	ITGA1
ENSSSCG00000011128	-3.07049	1.91692	71.8822	2.28432e-17	4.99827e-15	ITIH2
ENSSSCG00000030839	-1.53829	7.81714	169.858	7.94693e-39	4.52101e-36	JUN
ENSSSCG00000009438	-5.75722	2.23626	209.738	1.56709e-47	1.37157e-44	KBTBD6
ENSSSCG00000002432	1.48116	3.3423	44.9111	2.06185e-11	2.07608e-09	KCNK13
ENSSSCG00000016401	1.43636	4.93759	12.1912	0.000480146	0.0058743	KIF1A
ENSSSCG00000026297	-1.3632	3.78932	51.8192	6.08527e-13	7.44497e-11	KLB
ENSSSCG00000011802	-2.09407	4.02657	80.5526	2.83068e-19	7.49012e-17	KNG1
ENSSSCG00000015673	-2.08837	1.37253	33.715	6.38065e-09	3.90317e-07	KYNU
ENSSSCG00000003709	1.27587	3.07029	39.3047	3.62569e-10	2.88483e-08	LAMA3
ENSSSCG00000002712	-1.21821	2.65973	19.3677	1.07814e-05	0.000261559	LDHD
ENSSSCG00000030900	-1.07951	4.13486	21.1029	4.35259e-06	0.000119623	LDLR
ENSSSCG00000017692	-1.09767	2.09104	11.9789	0.000538064	0.00640387	LHX1
ENSSSCG00000010532	-1.70264	2.97031	77.1809	1.55994e-18	3.70586e-16	LOXL4
ENSSSCG00000008995	1.34899	2.32164	25.7946	3.7975e-07	1.48993e-05	LRAT
ENSSSCG00000012985	1.07561	2.57153	21.7307	3.13733e-06	9.24781e-05	LTBP3
ENSSSCG00000000916	-1.27532	8.32607	32.4499	1.22307e-08	6.95806e-07	LUM
ENSSSCG00000021956	2.37277	2.00837	10.2203	0.00138903	0.0132365	LY75
ENSSSCG00000029886	-4.20696	1.62008	118.239	1.53715e-27	5.64185e-25	LYVE1
ENSSSCG00000004835	-9.44807	3.45639	573.712	8.74609e-127	1.99026e-123	MAGEL2
ENSSSCG00000008115	1.31774	1.8043	25.9973	3.41898e-07	1.36018e-05	MAL
ENSSSCG00000023215	-1.31693	4.08407	52.2224	4.95587e-13	6.16877e-11	MAOB
ENSSSCG00000011806	-1.32248	3.39768	53.3259	2.82559e-13	3.6123e-11	MASP1
ENSSSCG00000010337	-3.44384	4.02239	92.4512	6.9007e-22	1.86943e-19	MAT1A
ENSSSCG00000016554	-4.17532	7.17494	1070.52	8.41789e-235	2.39447e-231	MEST
ENSSSCG00000012077	1.12618	3.90231	15.3723	8.82748e-05	0.00149564	MX1
ENSSSCG00000022128	1.49803	6.00285	180.656	3.48433e-41	2.47779e-38	MXI1
ENSSSCG00000000659	-3.09668	2.09322	18.0723	2.12674e-05	0.000462679	NA
ENSSSCG00000000852	-2.22334	1.82254	39.9207	2.64492e-10	2.14956e-08	NA
ENSSSCG00000000854	-2.05839	2.83825	60.9667	5.80487e-15	9.30251e-13	NA
ENSSSCG00000000883	-8.57955	0.818252	10.178	0.00142125	0.0135096	NA
ENSSSCG00000003325	1.21628	3.31844	26.8706	2.17539e-07	9.16724e-06	NA
ENSSSCG00000003604	1.14495	2.72005	20.8117	5.06736e-06	0.000137239	NA
ENSSSCG00000004703	-1.64245	3.36946	29.0715	6.97568e-08	3.32089e-06	NA
ENSSSCG00000004834	-7.42402	5.78279	24.9742	5.81027e-07	2.16043e-05	NA
ENSSSCG00000005199	-1.51227	4.67587	36.2418	1.74291e-09	1.21662e-07	NA
ENSSSCG00000005785	-1.0646	3.18505	25.3313	4.82807e-07	1.84342e-05	NA
ENSSSCG00000006149	2.92107	2.41029	65.3383	6.30841e-16	1.15769e-13	NA
ENSSSCG00000006531	1.24453	1.99339	22.8632	1.73954e-06	5.54411e-05	NA
ENSSSCG00000007843	-2.84024	1.87703	67.8143	1.79637e-16	3.52399e-14	NA
ENSSSCG00000008449	-3.69603	2.20775	93.2586	4.58882e-22	1.27345e-19	NA
ENSSSCG00000010325	1.17425	1.78309	15.7125	7.37341e-05	0.00128476	NA
ENSSSCG00000010368	-1.64612	9.53911	67.7203	1.88411e-16	3.63345e-14	NA
ENSSSCG00000010639	-2.65742	4.64324	29.1933	6.55045e-08	3.18509e-06	NA
ENSSSCG00000010640	1.12669	2.66457	25.2855	4.94404e-07	1.88138e-05	NA
ENSSSCG00000011129	-1.51673	4.6911	137.566	9.06744e-32	4.29872e-29	NA
ENSSSCG00000011397	-1.64892	2.22165	27.936	1.25392e-07	5.70686e-06	NA
ENSSSCG00000012178	-14.8304	6.93369	7.65499	0.00566154	0.0376397	NA
ENSSSCG00000012308	-1.57485	2.29596	38.1673	6.49305e-10	5.02571e-08	NA
ENSSSCG00000012524	-2.74564	1.64218	77.2254	1.52523e-18	3.70586e-16	NA
ENSSSCG00000013326	1.81562	2.06141	29.0466	7.06578e-08	3.34977e-06	NA
ENSSSCG00000013390	-5.56929	1.33934	141.963	9.90592e-33	4.90042e-30	NA
ENSSSCG00000013717	-3.16998	2.04285	15.7152	7.36295e-05	0.00128476	NA
ENSSSCG00000014138	1.1584	2.52019	17.8873	2.34382e-05	0.00050317	NA
ENSSSCG00000015433	1.51991	1.29079	17.8456	2.39571e-05	0.000510457	NA
ENSSSCG00000015737	-1.31117	2.192	23.4716	1.26774e-06	4.25498e-05	NA
ENSSSCG00000015929	-1.45808	4.54839	37.0255	1.16596e-09	8.39636e-08	NA
ENSSSCG00000016159	-1.83372	1.72707	9.46736	0.00209161	0.0179339	NA
ENSSSCG00000017256	-3.53907	1.38447	76.9748	1.73156e-18	4.02074e-16	NA
ENSSSCG00000017955	-2.21077	1.39394	34.2608	4.81988e-09	3.09834e-07	NA
ENSSSCG00000020991	-1.01603	2.89568	23.2344	1.43412e-06	4.67547e-05	NA
ENSSSCG00000021104	-12.7089	7.48532	1442.5	1.22056735517122e-315	6.94380768356909e-312	NA
ENSSSCG00000021227	-3.69797	1.60581	40.679	1.79404e-10	1.54641e-08	NA
ENSSSCG00000021324	1.55447	2.62872	33.4548	7.29381e-09	4.39095e-07	NA
ENSSSCG00000021455	-10.2637	2.40736	299.974	3.33714e-67	4.21889e-64	NA
ENSSSCG00000021600	2.49761	2.17772	8.10216	0.00442126	0.031727	NA
ENSSSCG00000022368	-1.23982	1.75397	18.9712	1.32708e-05	0.00030896	NA
ENSSSCG00000022585	1.16017	2.32798	19.939	7.99513e-06	0.000201704	NA
ENSSSCG00000022593	-1.80171	1.65151	31.1281	2.41547e-08	1.29638e-06	NA
ENSSSCG00000022649	2.4694	1.54866	13.5136	0.000236846	0.00332286	NA
ENSSSCG00000023485	1.36327	1.75038	21.3861	3.75483e-06	0.000106275	NA
ENSSSCG00000023517	-2.07573	3.65504	24.7375	6.56943e-07	2.42842e-05	NA
ENSSSCG00000023758	-1.25251	2.13297	17.0635	3.61505e-05	0.000711627	NA
ENSSSCG00000023898	-1.26112	1.74893	14.7009	0.000125988	0.00200488	NA
ENSSSCG00000024107	1.14029	3.03612	24.0416	9.42773e-07	3.34171e-05	NA
ENSSSCG00000024314	-3.00487	3.36627	21.9335	2.82257e-06	8.42918e-05	NA
ENSSSCG00000024943	-1.37792	3.69628	57.9604	2.67448e-14	3.95198e-12	NA
ENSSSCG00000025698	1.36156	2.62469	40.4294	2.03848e-10	1.71924e-08	NA
ENSSSCG00000026164	1.00928	2.44041	21.4031	3.72169e-06	0.000105863	NA
ENSSSCG00000026375	2.28163	2.15114	14.8286	0.000117735	0.00189744	NA
ENSSSCG00000026558	1.02713	1.67566	9.76813	0.00177563	0.0159196	NA
ENSSSCG00000026564	1.55724	1.74202	22.0547	2.64994e-06	8.04028e-05	NA
ENSSSCG00000026614	-9.1637	1.34939	175.922	3.76675e-40	2.381e-37	NA
ENSSSCG00000026618	-1.09485	3.79718	26.3769	2.80878e-07	1.14958e-05	NA
ENSSSCG00000027034	-1.00622	2.00444	14.8734	0.00011497	0.00186432	NA
ENSSSCG00000027527	1.0021	5.06775	13.7412	0.000209797	0.00302161	NA
ENSSSCG00000027922	-1.0456	2.38781	21.2791	3.97045e-06	0.000110997	NA
ENSSSCG00000028124	-13.3205	5.42692	1475.25	9.38724727098368e-323	1.06808099449252e-318	NA
ENSSSCG00000028203	-2.33939	3.83426	54.1722	1.83664e-13	2.45851e-11	NA
ENSSSCG00000028330	-3.50429	2.22205	35.7715	2.21866e-09	1.52993e-07	NA
ENSSSCG00000028374	-2.32262	1.37223	11.3945	0.000736634	0.00820903	NA
ENSSSCG00000028901	-4.85035	3.13084	110.479	7.6956e-26	2.50173e-23	NA
ENSSSCG00000029347	-5.31926	4.00479	345.43	4.19096e-77	5.96059e-74	NA
ENSSSCG00000029582	-1.1105	2.24493	15.4498	8.47239e-05	0.0014431	NA
ENSSSCG00000029980	-2.39888	1.61269	45.5393	1.49605e-11	1.54746e-09	NA
ENSSSCG00000030276	-1.68467	3.11834	22.3594	2.26107e-06	6.95138e-05	NA
ENSSSCG00000030281	-4.34467	3.07654	230.154	5.5175e-52	5.70711e-49	NA
ENSSSCG00000030626	-1.97212	2.88089	40.2174	2.27218e-10	1.90094e-08	NA
ENSSSCG00000030658	-2.63422	3.32099	117.608	2.11274e-27	7.5121e-25	NA
ENSSSCG00000016836	-2.22191	6.78772	108.781	1.81273e-25	5.72924e-23	NADK2
ENSSSCG00000009209	-5.74012	2.22239	233.087	1.26484e-52	1.43913e-49	NAP1L5
ENSSSCG00000011755	-1.10988	3.59564	42.2362	8.08877e-11	7.36272e-09	NCEH1
ENSSSCG00000007336	-4.70313	7.14863	38.0293	6.96905e-10	5.32173e-08	NNAT
ENSSSCG00000006002	1.60325	7.29915	193.885	4.51098e-44	3.66614e-41	NOV
ENSSSCG00000016718	1.2461	3.01209	21.2953	3.93692e-06	0.000110496	NPY
ENSSSCG00000024975	-1.84313	3.11403	63.0712	1.9937e-15	3.38572e-13	NR5A2
ENSSSCG00000008092	1.92803	1.03439	8.51452	0.00352325	0.0268144	NT5DC4
ENSSSCG00000005723	1.10469	2.0375	20.0038	7.72885e-06	0.000196731	NTNG2
ENSSSCG00000027091	3.09615	0.874396	11.9127	0.000557518	0.00657351	OAZ3
ENSSSCG00000004155	1.06695	1.93823	16.7387	4.28976e-05	0.000821699	OLIG3
ENSSSCG00000004616	-1.3689	1.61152	17.5636	2.77853e-05	0.000571683	ONECUT1
ENSSSCG00000006073	-1.27073	2.39339	23.3666	1.33884e-06	4.42007e-05	OSR2
ENSSSCG00000012236	-4.57257	2.55143	153.806	2.55313e-35	1.32043e-32	OTC
ENSSSCG00000007164	-4.47341	1.76301	121.329	3.23713e-28	1.27007e-25	OXT
ENSSSCG00000013767	-1.5897	4.32147	56.5004	5.61881e-14	7.89269e-12	PALM3
ENSSSCG00000029990	-5.28371	1.36294	97.4435	5.54149e-23	1.57628e-20	PBD-2
ENSSSCG00000002009	1.14813	5.89247	19.0498	1.27349e-05	0.000299996	PCK2
ENSSSCG00000007083	-1.15089	1.65948	13.3297	0.000261229	0.00358104	PCSK2
ENSSSCG00000022203	-1.20067	2.90388	23.847	1.04305e-06	3.65164e-05	PCSK6
ENSSSCG00000025020	-1.52729	3.41922	13.9187	0.000190887	0.00280247	PCSK9
ENSSSCG00000027710	-2.05107	2.1175	43.8381	3.567e-11	3.46883e-09	PDZD3
ENSSSCG00000000791	1.00374	2.44554	14.6495	0.000129472	0.00204886	PDZRN4
ENSSSCG00000003326	-7.83976	5.41417	1327.94	9.59252e-291	3.63812e-287	PEG3
ENSSSCG00000011133	1.53393	5.50023	79.1499	5.75711e-19	1.45565e-16	PFKFB3
ENSSSCG00000015390	2.43655	1.12512	16.9204	3.89804e-05	0.000758151	PGP1A
ENSSSCG00000006717	1.05054	6.45886	7.34371	0.00672978	0.0428874	PHGDH
ENSSSCG00000010291	-1.31587	3.05184	29.6162	5.2662e-08	2.62802e-06	PLA2G12B
ENSSSCG00000004127	-4.05218	4.394	408.185	9.10236e-91	1.72611e-87	PLAGL1
ENSSSCG00000008348	3.04725	1.31017	40.969	1.54666e-10	1.36418e-08	PLEK
ENSSSCG00000004038	-3.01881	4.82607	51.1924	8.37416e-13	1.01363e-10	PLG
ENSSSCG00000012536	-1.91932	5.40615	217.229	3.63754e-49	3.44899e-46	PLP1
ENSSSCG00000004346	1.06707	3.3991	21.1166	4.32163e-06	0.000119059	POU3F2
ENSSSCG00000017498	1.62947	1.55683	25.1016	5.43877e-07	2.04908e-05	PPP1R1B
ENSSSCG00000023693	-1.90099	2.23333	44.3784	2.70658e-11	2.65478e-09	PROC
ENSSSCG00000005533	1.25719	2.82789	9.89243	0.0016596	0.0151828	PTGS1
ENSSSCG00000016218	1.35135	1.61836	13.2982	0.000265659	0.00361563	PTPRN
ENSSSCG00000016614	1.08914	4.19018	50.0997	1.46129e-12	1.6462e-10	PTPRZ1
ENSSSCG00000008580	-1.22535	3.62933	61.6573	4.08746e-15	6.74016e-13	PTRHD1
ENSSSCG00000025414	6.4962	2.42578	11.6032	0.0006584	0.00751382	PYY
ENSSSCG00000008952	-1.01218	2.15455	10.9339	0.000944225	0.00982927	RASSF6
ENSSSCG00000008796	-1.11945	1.85221	16.6758	4.43427e-05	0.000838467	RBM47
ENSSSCG00000010479	-3.2194	7.61284	37.1836	1.07517e-09	7.84182e-08	RBP4
ENSSSCG00000012551	-1.36167	4.8311	37.8036	7.82364e-10	5.93449e-08	RNF128
ENSSSCG00000006582	-1.10515	4.27315	40.7629	1.71864e-10	1.50421e-08	S100A14
ENSSSCG00000016334	-1.12649	2.47321	23.8982	1.01565e-06	3.57772e-05	SCLY
ENSSSCG00000006288	-1.28685	2.15466	20.4369	6.16295e-06	0.000162696	SELP
ENSSSCG00000011440	-1.01456	2.83395	17.3938	3.03816e-05	0.000610745	SEMA3G
ENSSSCG00000021208	-1.6953	8.08002	60.2512	8.34925e-15	1.31941e-12	SEPP1
ENSSSCG00000002476	-2.36665	8.86186	10.346	0.00129758	0.0125562	SERPINA1
ENSSSCG00000015493	-1.68093	1.92776	34.0275	5.4339e-09	3.47342e-07	SERPINC1
ENSSSCG00000015328	-10.7453	2.87722	388.853	1.47112e-86	2.39121e-83	SGCE
ENSSSCG00000025993	-1.46599	3.87288	25.0155	5.68725e-07	2.12162e-05	SGPP2
ENSSSCG00000001231	1.32286	1.59221	10.4458	0.0012293	0.0120578	SLA-1
ENSSSCG00000016527	-2.39728	5.28357	183.283	9.30318e-42	7.05678e-39	SLC13A4
ENSSSCG00000017888	-1.74082	2.61407	37.1329	1.10349e-09	7.99712e-08	SLC13A5
ENSSSCG00000016260	1.17406	1.90155	14.2523	0.000159863	0.00241556	SLC16A14
ENSSSCG00000024018	1.0955	7.24133	13.542	0.000233278	0.00328901	SLC16A3
ENSSSCG00000010210	-2.01527	3.85466	34.4583	4.35487e-09	2.84769e-07	SLC16A9
ENSSSCG00000003170	1.01739	2.52868	17.8017	2.45159e-05	0.000520414	SLC17A7
ENSSSCG00000027796	-2.96068	3.39907	19.2692	1.13521e-05	0.000272949	SLC22A7
ENSSSCG00000026423	-1.58188	3.03182	27.7783	1.36042e-07	6.09402e-06	SLC23A1
ENSSSCG00000020927	-3.50021	3.20033	30.7284	2.96794e-08	1.57066e-06	SLC2A2
ENSSSCG00000008758	-1.83573	2.08574	35.3099	2.81201e-09	1.8932e-07	SLC34A2
ENSSSCG00000025981	1.09694	5.00809	18.7612	1.48149e-05	0.000339846	SLC38A5
ENSSSCG00000000385	-2.12953	3.8833	64.7183	8.64103e-16	1.53621e-13	SLC39A5
ENSSSCG00000030076	-2.43394	1.27835	33.9252	5.72728e-09	3.60028e-07	SLC6A13
ENSSSCG00000000936	1.18752	4.37529	48.3537	3.55867e-12	3.96966e-10	SLC6A15
ENSSSCG00000017120	-4.1734	2.48272	115.528	6.02958e-27	2.01778e-24	SLC6A19
ENSSSCG00000014851	-1.2534	2.96097	27.1698	1.8635e-07	7.97863e-06	SLCO2B1
ENSSSCG00000005097	1.03796	5.13847	61.1118	5.39247e-15	8.76507e-13	SNAPC1
ENSSSCG00000006256	-1.20928	2.6972	23.0516	1.57712e-06	5.05479e-05	SOX17
ENSSSCG00000009642	2.10151	4.19164	108.414	2.18087e-25	6.70648e-23	STC1
ENSSSCG00000016983	2.00277	6.71102	36.3099	1.68307e-09	1.1821e-07	STC2
ENSSSCG00000026520	-1.9096	2.40822	37.4735	9.26647e-10	6.89111e-08	STS
ENSSSCG00000025393	-1.1237	3.91388	43.7872	3.66089e-11	3.5003e-09	SUSD2
ENSSSCG00000007529	1.75565	4.03336	29.0842	6.92986e-08	3.32089e-06	SYCP2
ENSSSCG00000011640	-2.75487	7.89863	42.0333	8.97303e-11	8.10279e-09	TF
ENSSSCG00000016637	-2.03935	1.83573	44.8271	2.15225e-11	2.14809e-09	TFEC
ENSSSCG00000023522	1.0979	5.76494	57.6299	3.16385e-14	4.61517e-12	TGM2
ENSSSCG00000009377	-1.26473	2.75535	33.4225	7.41615e-09	4.4411e-07	THSD1
ENSSSCG00000017607	-1.32985	3.46551	40.0059	2.53196e-10	2.08758e-08	TMEM100
ENSSSCG00000024697	-1.00085	3.48888	12.8602	0.000335646	0.00438964	TMEM125
ENSSSCG00000004154	1.06345	3.27204	21.1681	4.20703e-06	0.000116466	TNFAIP3
ENSSSCG00000004225	1.34336	2.4233	20.3808	6.34646e-06	0.000167153	TPD52L1
ENSSSCG00000007208	3.72426	2.50572	33.6591	6.5667e-09	3.9955e-07	TRIB3
ENSSSCG00000015126	1.37481	3.30525	22.0358	2.67609e-06	8.09802e-05	TRIM29
ENSSSCG00000016469	-2.53174	2.27687	59.3322	1.33179e-14	2.04771e-12	TRPV6
ENSSSCG00000023686	-4.93117	5.34028	80.4167	3.03223e-19	7.84108e-17	TTR
ENSSSCG00000000194	-1.40029	4.54048	69.9025	6.23096e-17	1.28902e-14	TUBA1C
ENSSSCG00000007523	1.10605	2.05429	13.4769	0.000241513	0.00335523	TUBB1
ENSSSCG00000011904	-1.21712	4.84047	19.6211	9.44229e-06	0.000233046	UPK1B
ENSSSCG00000001823	-1.46379	4.06338	47.174	6.49553e-12	6.92113e-10	UROC1
ENSSSCG00000027046	-13.7233	5.82945	7.56787	0.00594179	0.0390333	USP9Y
ENSSSCG00000022543	1.03915	2.18731	11.0885	0.000868668	0.00923711	VWDE
ENSSSCG00000012179	-11.3322	3.45781	7.40207	0.00651489	0.0419267	ZFY
ENSSSCG00000016976	-1.0606	2.14647	18.9701	1.32784e-05	0.00030896	ZNF366

## Sheet: KO pig vs WT pig GOs down
GO biological process complete	Fold change	P-value	Q-value
negative regulation of sterol import (GO:2000910)	> 100	0.000294	0.0323
formate metabolic process (GO:0015942)	> 100	0.000294	0.0321
negative regulation of cholesterol import (GO:0060621)	> 100	0.000294	0.0318
histidine catabolic process to glutamate and formate (GO:0019557)	> 100	0.000294	0.0316
trivalent inorganic cation transport (GO:0072512)	> 100	0.000294	0.0314
regulation of gap junction assembly (GO:1903596)	> 100	1.18e-05	0.00326
succinate transmembrane transport (GO:0071422)	93.86	0.000488	0.0464
formamide metabolic process (GO:0043606)	93.86	0.000488	0.0461
negative regulation of very-low-density lipoprotein particle remodeling (GO:0010903)	93.86	0.000488	0.0458
succinate transport (GO:0015744)	93.86	0.000488	0.0455
terpenoid transport (GO:0046865)	93.86	0.000488	0.0452
isoprenoid transport (GO:0046864)	93.86	0.000488	0.0449
retinol transport (GO:0034633)	93.86	0.000488	0.0446
positive regulation of gap junction assembly (GO:1903598)	93.86	0.000488	0.0443
histidine catabolic process to glutamate and formamide (GO:0019556)	93.86	0.000488	0.044
histidine catabolic process (GO:0006548)	84.47	1.88e-05	0.00449
histidine metabolic process (GO:0006547)	84.47	1.88e-05	0.00441
dehydroascorbic acid transport (GO:0070837)	84.47	1.88e-05	0.00434
high-density lipoprotein particle clearance (GO:0034384)	84.47	1.88e-05	0.00427
imidazole-containing compound catabolic process (GO:0052805)	70.39	2.8e-05	0.00599
imidazole-containing compound metabolic process (GO:0052803)	70.39	2.8e-05	0.0059
fibrinolysis (GO:0042730)	70.39	1.13e-06	0.000758
negative regulation of cholesterol transport (GO:0032375)	56.32	2.26e-06	0.00122
negative regulation of sterol transport (GO:0032372)	56.32	2.26e-06	0.00118
phospholipid efflux (GO:0033700)	52.8	5.45e-05	0.00925
plasma lipoprotein particle clearance (GO:0034381)	46.93	2.34e-07	0.000253
cholesterol efflux (GO:0033344)	39.11	4.99e-07	0.00037
aromatic amino acid family catabolic process (GO:0009074)	33.13	1.3e-05	0.00346
regulation of cardiac conduction (GO:1903779)	32.49	0.00018	0.0229
negative regulation of lipid transport (GO:0032369)	31.29	1.58e-05	0.00405
negative regulation of receptor-mediated endocytosis (GO:0048261)	30.17	0.000218	0.0265
peptide catabolic process (GO:0043171)	28.16	0.00026	0.0303
acylglycerol catabolic process (GO:0046464)	28.16	0.00026	0.03
neutral lipid catabolic process (GO:0046461)	28.16	0.00026	0.0298
plasma lipoprotein particle remodeling (GO:0034369)	28.16	0.00026	0.0295
protein-lipid complex remodeling (GO:0034368)	28.16	0.00026	0.0293
protein-containing complex remodeling (GO:0034367)	28.16	0.00026	0.0291
positive regulation of endothelial cell differentiation (GO:0045603)	26.4	0.000307	0.0325
sulfur compound catabolic process (GO:0044273)	26.4	0.000307	0.0323
glutamate metabolic process (GO:0006536)	24.84	0.00036	0.037
inactivation of MAPK activity (GO:0000188)	23.46	0.000417	0.0403
monosaccharide biosynthetic process (GO:0046364)	23.46	4.28e-05	0.00815
negative regulation of endocytosis (GO:0045806)	22.53	4.94e-05	0.00903
regulation of branching involved in ureteric bud morphogenesis (GO:0090189)	21.12	0.00055	0.0478
aromatic amino acid family metabolic process (GO:0009072)	20.86	6.47e-05	0.0102
negative regulation of coagulation (GO:0050819)	20.7	7.79e-06	0.00249
regulation of plasma lipoprotein particle levels (GO:0097006)	20.7	7.79e-06	0.00244
cholesterol transport (GO:0030301)	19.64	1.22e-06	0.000783
negative regulation of lipid localization (GO:1905953)	19.42	8.32e-05	0.0126
regulation of coagulation (GO:0050818)	19.09	2.36e-08	8.33e-05
negative regulation of blood coagulation (GO:0030195)	18.77	9.38e-05	0.0138
regulation of blood coagulation (GO:0030193)	18.25	2.42e-07	0.000244
SMAD protein signal transduction (GO:0060395)	18.17	0.000105	0.0148
negative regulation of hemostasis (GO:1900047)	18.17	0.000105	0.0147
alpha-amino acid catabolic process (GO:1901606)	17.92	2.71e-07	0.000255
regulation of hemostasis (GO:1900046)	17.92	2.71e-07	0.000239
regulation of cholesterol transport (GO:0032374)	16.56	0.000146	0.02
regulation of sterol transport (GO:0032371)	16.56	0.000146	0.0198
cellular amino acid catabolic process (GO:0009063)	16.43	4.66e-07	0.000364
cholesterol homeostasis (GO:0042632)	16.24	3.36e-06	0.00148
triglyceride metabolic process (GO:0006641)	16.09	0.000162	0.0211
sterol transport (GO:0015918)	15.94	3.72e-06	0.00159
sterol homeostasis (GO:0055092)	15.94	3.72e-06	0.00154
acylglycerol metabolic process (GO:0006639)	15.3	2.97e-05	0.00615
neutral lipid metabolic process (GO:0006638)	14.98	3.27e-05	0.00657
coagulation (GO:0050817)	14.91	2.21e-08	0.000156
blood coagulation (GO:0007596)	14.91	2.21e-08	0.000104
hemostasis (GO:0007599)	14.56	2.66e-08	7.5e-05
hepaticobiliary system development (GO:0061008)	14.56	6.01e-06	0.00235
pancreas development (GO:0031016)	14.08	7.19e-06	0.00236
liver development (GO:0001889)	12.8	6.56e-05	0.0103
negative regulation of wound healing (GO:0061045)	12.8	0.000364	0.0367
dicarboxylic acid metabolic process (GO:0043648)	12.51	0.000395	0.0389
lipid homeostasis (GO:0055088)	12.02	3.24e-06	0.00147
organic hydroxy compound transport (GO:0015850)	11.98	6.45e-07	0.000454
alpha-amino acid metabolic process (GO:1901605)	10.91	5.65e-08	9.94e-05
tissue remodeling (GO:0048771)	10.3	3.78e-05	0.00739
regulation of wound healing (GO:0061041)	9.86	1.1e-05	0.00317
sterol metabolic process (GO:0016125)	9.64	0.000229	0.0271
monosaccharide metabolic process (GO:0005996)	9.6	5.48e-05	0.00919
lipoprotein metabolic process (GO:0042157)	8.91	0.000323	0.0338
positive regulation of lipid metabolic process (GO:0045834)	8.8	8.65e-05	0.013
protein processing (GO:0016485)	8.71	9.13e-05	0.0135
coenzyme biosynthetic process (GO:0009108)	8.48	0.000401	0.0393
regulation of response to wounding (GO:1903034)	8.21	3.36e-05	0.00666
receptor-mediated endocytosis (GO:0006898)	7.82	0.000571	0.0487
lipid transport (GO:0006869)	7.82	2.94e-07	0.000244
hormone metabolic process (GO:0042445)	7.75	0.000168	0.0215
cofactor biosynthetic process (GO:0051188)	7.64	5.2e-05	0.00928
lipid localization (GO:0010876)	7.58	1.16e-07	0.000164
organic acid catabolic process (GO:0016054)	7.52	5.71e-05	0.00946
carboxylic acid catabolic process (GO:0046395)	7.52	5.71e-05	0.00935
steroid metabolic process (GO:0008202)	7.47	5.98e-05	0.00957
cellular amino acid metabolic process (GO:0006520)	7.45	1.57e-06	0.000965
regulation of body fluid levels (GO:0050878)	7.41	1.46e-07	0.000187
wound healing (GO:0042060)	6.94	2.9e-06	0.00136
negative regulation of endopeptidase activity (GO:0010951)	6.83	3.26e-05	0.00665
organic anion transport (GO:0015711)	6.4	2.19e-07	0.000258
coenzyme metabolic process (GO:0006732)	6.26	0.000503	0.0448
transmembrane receptor protein serine/threonine kinase signaling pathway (GO:0007178)	6.21	0.000522	0.0459
protein maturation (GO:0051604)	6.17	0.000541	0.0474
negative regulation of peptidase activity (GO:0010466)	5.99	7.86e-05	0.012
alcohol metabolic process (GO:0006066)	5.97	0.000225	0.0271
regulation of lipid metabolic process (GO:0019216)	5.97	1.03e-05	0.00303
cofactor metabolic process (GO:0051186)	5.66	4.31e-05	0.00809
negative regulation of response to external stimulus (GO:0032102)	5.65	1.62e-05	0.00406
response to wounding (GO:0009611)	5.65	1.62e-05	0.00399
carboxylic acid transport (GO:0046942)	5.54	0.000351	0.0363
organic acid transport (GO:0015849)	5.51	0.000362	0.0367
regulation of small molecule metabolic process (GO:0062012)	5.41	0.000154	0.0205
small molecule catabolic process (GO:0044282)	5.24	0.000481	0.0461
organic hydroxy compound metabolic process (GO:1901615)	5.09	9.42e-05	0.0137
renal system development (GO:0072001)	4.96	0.000273	0.0303
carboxylic acid metabolic process (GO:0019752)	4.88	5.12e-08	0.000103
organic acid metabolic process (GO:0006082)	4.76	3.14e-08	7.37e-05
response to extracellular stimulus (GO:0009991)	4.75	0.000361	0.0368
negative regulation of proteolysis (GO:0045861)	4.75	0.000157	0.0206
endocytosis (GO:0006897)	4.69	0.000391	0.0388
regulation of cell growth (GO:0001558)	4.67	0.000402	0.0391
oxoacid metabolic process (GO:0043436)	4.64	1.07e-07	0.000167
regulation of endopeptidase activity (GO:0052548)	4.54	0.000215	0.0268
anion transport (GO:0006820)	4.54	8.52e-06	0.00261
regulation of peptidase activity (GO:0052547)	4.44	0.000115	0.0158
urogenital system development (GO:0001655)	4.43	0.000562	0.0483
regulation of hormone levels (GO:0010817)	4.31	0.000146	0.0197
small molecule metabolic process (GO:0044281)	4.12	2.87e-11	4.04e-07
organonitrogen compound catabolic process (GO:1901565)	3.66	3.98e-05	0.00767
negative regulation of catalytic activity (GO:0043086)	3.58	5.01e-05	0.00905
chemical homeostasis (GO:0048878)	3.52	1.73e-05	0.00421
lipid metabolic process (GO:0006629)	3.43	1.3e-05	0.00352
regulation of response to external stimulus (GO:0032101)	3.26	7.37e-05	0.0114
negative regulation of molecular function (GO:0044092)	3.05	5.42e-05	0.00932
organic substance catabolic process (GO:1901575)	3.02	2.27e-05	0.00492
proteolysis (GO:0006508)	2.94	5.29e-05	0.00932
response to external biotic stimulus (GO:0043207)	2.92	0.000386	0.0385
ion transport (GO:0006811)	2.85	1.15e-05	0.00324
response to biotic stimulus (GO:0009607)	2.84	0.000505	0.0448
catabolic process (GO:0009056)	2.77	4.4e-05	0.00816
organic substance transport (GO:0071702)	2.65	5.37e-05	0.00934
negative regulation of response to stimulus (GO:0048585)	2.63	5.79e-05	0.00937
cellular catabolic process (GO:0044248)	2.62	0.000494	0.0443
response to external stimulus (GO:0009605)	2.6	2e-05	0.00447
negative regulation of multicellular organismal process (GO:0051241)	2.59	0.000558	0.0483
homeostatic process (GO:0042592)	2.52	0.000227	0.0271
regulation of biological quality (GO:0065008)	2.16	1.98e-06	0.00116
transport (GO:0006810)	2.15	2.06e-06	0.00116
response to stress (GO:0006950)	2.13	0.000102	0.0145
establishment of localization (GO:0051234)	2.06	6.14e-06	0.00234
regulation of multicellular organismal process (GO:0051239)	2	0.000167	0.0216
localization (GO:0051179)	1.94	2.45e-06	0.00119
organonitrogen compound metabolic process (GO:1901564)	1.68	0.000183	0.023
metabolic process (GO:0008152)	1.61	2.38e-06	0.0012
organic substance metabolic process (GO:0071704)	1.6	2.18e-05	0.0048
primary metabolic process (GO:0044238)	1.53	0.00024	0.0282
biological_process (GO:0008150)	1.18	0.000216	0.0265
Unclassified (UNCLASSIFIED)	0.57	0.000216	0.0267
nervous system process (GO:0050877)	0.19	9.66e-05	0.0139
sensory perception (GO:0007600)	0.07	1.48e-05	0.00386
detection of stimulus (GO:0051606)	< 0.01	4.52e-06	0.00182
detection of chemical stimulus involved in sensory perception of smell (GO:0050911)	< 0.01	1.03e-05	0.00307
detection of chemical stimulus involved in sensory perception (GO:0050907)	< 0.01	6.47e-06	0.00234
detection of stimulus involved in sensory perception (GO:0050906)	< 0.01	6.72e-06	0.00231
detection of chemical stimulus (GO:0009593)	< 0.01	6.47e-06	0.00228
sensory perception of smell (GO:0007608)	< 0.01	6.44e-06	0.00239
sensory perception of chemical stimulus (GO:0007606)	< 0.01	6.77e-06	0.00227

## Sheet: KO pig vs WT pig GOs up
GO biological process complete	Fold change	P-value	Q-value
regulation of glucose transmembrane transport (GO:0010827)	22.76	4.04e-06	0.019
regulation of transport (GO:0051049)	3.48	1.3e-05	0.0457
regulation of biological quality (GO:0065008)	2.66	1.29e-06	0.0182
negative regulation of biological process (GO:0048519)	2.28	3.03e-06	0.0214

## Sheet: KO pig vs KO mouse
	logFC	logCPM	LR	PValue	Qvalue
RPS15A	-17.1344	9.92319	687.743	1.38396e-151	1.55662e-149
RPL7	-16.4107	10.8623	1194.67	8.79792e-262	4.37488e-259
RPS24	-15.8587	10.4825	725.905	6.96046e-160	8.88682e-158
HNRNPF	-15.838	8.16201	1927.3	0	0
PSMA5	-15.1967	7.95193	607.758	3.43882e-134	3.06509e-132
LLGL1	-14.4339	6.84831	1226.2	1.23651e-268	6.8721e-266
GCSH	-14.3318	7.20431	788.635	1.59564e-173	2.74101e-171
CLDN25	-13.4676	5.96301	742.257	1.93661e-163	2.69075e-161
PHKB	-13.1443	5.3556	1009.89	1.2692e-221	4.44127e-219
INTS9	-13.0416	5.26287	564.485	8.89333e-125	7.18155e-123
SURF6	-12.929	5.40511	911.174	3.65383e-200	9.3301e-198
UTY	-12.856	4.70439	14.913	0.000112585	0.000193394
SGCE	-12.5398	5.11774	689.175	6.75651e-152	7.69103e-150
ACBD5	-12.3987	4.47295	775.865	9.53783e-171	1.58094e-168
PEG3	-11.7397	9.36162	1667.65	0	0
CUBN	-11.6514	6.0804	11.2464	0.00079779	0.00126193
INCENP	-11.5708	6.70014	1371.69	2.98703e-300	2.56559e-297
UBE2E1	-11.5462	6.91821	828.336	3.72763e-182	7.33721e-180
PPP1R35	-11.4148	4.20336	315.272	1.5518e-70	4.35057e-69
POLR2L	-11.3693	4.47414	379.926	1.2915e-84	4.82295e-83
VNN1	-11.2132	3.48494	326.093	6.81957e-73	2.04544e-71
EIF2S2	-11.0196	8.46607	903.094	2.0858e-198	4.80649e-196
MPHOSPH6	-11.0186	5.31988	719.361	1.84309e-158	2.29126e-156
CTNNA2	-10.9775	2.92674	338.502	1.35273e-75	4.27444e-74
TRIM61	-10.6102	3.32144	202.887	4.89576e-46	6.58905e-45
RPLP2	-10.4676	9.20647	976.429	2.38692e-214	8.05416e-212
MAP3K5	-10.3935	2.38261	170.952	4.58374e-39	4.94939e-38
FAM120C	-10.3692	2.47471	221.831	3.6055e-50	5.43297e-49
GRPEL1	-10.3524	6.7842	568.783	1.03265e-125	8.55835e-124
CAND1	-10.1412	7.76258	1088.87	8.65209e-239	3.40604e-236
SEH1L	-10.0037	7.46415	1759.54	0	0
ARL4C	-9.91822	5.62571	847.016	3.23768e-186	6.79769e-184
LRRN4	-9.88769	3.9265	192.804	7.76727e-44	9.81085e-43
MOGAT2	-9.88119	5.52635	685.997	3.31739e-151	3.68737e-149
METRN	-9.84598	7.29773	1038.94	6.18364e-228	2.33692e-225
BNIP2	-9.77201	6.37831	907.483	2.31841e-199	5.61649e-197
CP	-9.75908	3.59338	401.877	2.14996e-89	9.10889e-88
TRIM2	-9.73806	5.28887	385.879	6.53083e-86	2.54972e-84
DHX9	-9.5759	8.86988	728.722	1.69857e-160	2.19837e-158
ASB4	-9.48001	6.43445	1273.84	5.48462e-279	3.45458e-276
ZFP36	-9.4549	1.8407	125.81	3.38442e-29	2.51384e-28
SNORA28	-9.35847	1.39234	121.39	3.14002e-28	2.22391e-27
FAM196B	-9.14084	1.26649	125.379	4.20394e-29	3.09337e-28
UNC119	-9.11852	5.15323	675.564	6.1601e-149	6.68972e-147
BDH2	-9.04809	1.41667	115.444	6.28987e-27	4.24477e-26
TWF2	-9.03137	4.83242	754.572	4.06694e-166	6.00382e-164
TNS4	-8.9746	1.60768	129.596	5.02353e-30	3.84933e-29
PLAC1	-8.96956	1.777	122.243	2.04262e-28	1.4576e-27
GJB5	-8.95783	1.48672	126.053	2.99382e-29	2.22546e-28
GPR97	-8.8956	1.44077	110.69	6.92027e-26	4.48441e-25
NUP210L	-8.88684	0.829467	85.7312	2.0613e-20	1.03207e-19
GIMAP8	-8.85491	0.746953	109.876	1.04338e-25	6.7106e-25
ATXN7L3B	-8.78109	7.84895	1700.39	0	0
NUDT11	-8.76995	4.71672	599.285	2.395e-132	2.05709e-130
MNS1	-8.75786	5.77557	935.761	1.65163e-205	4.72867e-203
LBP	-8.75679	1.00853	122.256	2.02934e-28	1.44922e-27
RPL18	-8.71792	9.58706	906.751	3.34329e-199	7.89686e-197
CALCA	-8.63793	1.1353	92.3112	7.4065e-22	3.97143e-21
SLC14A1	-8.61508	0.744059	83.7418	5.63813e-20	2.76292e-19
CSN3	-8.53155	0.786117	98.2434	3.6999e-23	2.10964e-22
POLR2F	-8.46581	5.97004	523.218	8.44183e-116	5.95212e-114
KCNG2	-8.45926	0.935361	85.0183	2.95623e-20	1.46771e-19
SGSH	-8.45438	2.93028	239.637	4.71858e-54	8.12042e-53
TCERG1L	-8.43801	1.10219	97.649	4.99523e-23	2.82098e-22
MED29	-8.3761	4.47496	474.391	3.55067e-105	1.99683e-103
BCKDHB	-8.2785	4.67192	538.248	4.53462e-119	3.32117e-117
RSPH9	-8.25064	0.670619	77.101	1.62436e-18	7.42834e-18
PPIE	-8.23457	5.86012	919.376	6.02254e-202	1.62574e-199
NEDD4	-8.22157	10.6563	1344.77	2.10727e-294	1.5315e-291
CSF1R	-8.18137	0.479396	74.7443	5.35804e-18	2.37777e-17
GFRA4	-8.13813	0.663652	83.8956	5.2161e-20	2.56275e-19
INSL6	-8.11597	0.904121	68.2296	1.45523e-16	5.94165e-16
PKLR	-8.09074	3.97171	32.7922	1.02556e-08	2.45304e-08
MURC	-8.08827	0.540735	89.6561	2.8337e-21	1.47998e-20
MORN1	-8.07745	0.541586	80.2677	3.2697e-19	1.54152e-18
NRK	-8.07314	4.7632	81.6547	1.6207e-19	7.75308e-19
ABCG5	-8.05887	0.612244	75.4102	3.82405e-18	1.71068e-17
PSMD10	-8.01667	5.28812	347.575	1.42945e-77	4.72219e-76
MAGEL2	-8.00872	3.61809	223.909	1.26992e-50	1.93519e-49
DLEU7	-7.85304	1.26529	73.4672	1.02325e-17	4.46957e-17
HPGDS	-7.84665	0.175392	75.8962	2.98971e-18	1.3483e-17
SLC25A45	-7.80303	0.316472	74.3402	6.57498e-18	2.90011e-17
RPL15	-7.78605	9.33294	244.8	3.5333e-55	6.37072e-54
UPP2	-7.73592	0.495549	51.9836	5.59669e-13	1.80285e-12
BTK	-7.72259	0.0361605	56.0748	6.97646e-14	2.39599e-13
PON3	-7.71856	2.19947	163.738	1.7261e-37	1.7498e-36
TBC1D1	-7.71334	5.83911	753.582	6.67507e-166	9.70247e-164
JMJD7	-7.70153	0.333383	66.8531	2.92508e-16	1.17142e-15
TRMT12	-7.66754	3.41848	329.431	1.27837e-73	3.88361e-72
PI16	-7.65101	0.0190305	69.7913	6.59223e-17	2.74739e-16
SVOPL	-7.62887	0.0703522	66.0457	4.40578e-16	1.74167e-15
PRTN3	-7.55087	0.370887	49.8493	1.6602e-12	5.1818e-12
SAA1	-7.49593	0.357166	48.7976	2.83793e-12	8.73381e-12
MKRN3	-7.41287	2.68025	200.932	1.30729e-45	1.74207e-44
CRB3	-7.40808	2.05175	144.053	3.45921e-33	2.96576e-32
FRMD7	-7.3811	-0.395778	60.5606	7.13482e-15	2.60975e-14
NOXO1	-7.34708	-0.425135	36.6726	1.39726e-09	3.56119e-09
MAS1	-7.3044	-0.453236	43.741	3.74841e-11	1.06672e-10
CAPZA2	-7.27982	7.68906	847.742	2.2515e-186	4.83458e-184
S100A11	-7.27899	5.48828	288.464	1.07437e-64	2.55685e-63
ENY2	-7.18534	6.69006	437.317	4.1533e-97	2.0227e-95
GPX2	-7.17502	0.231063	44.1272	3.07713e-11	8.8019e-11
DOCK11	-7.15537	5.49138	730.765	6.10671e-161	8.12623e-159
FRK	-7.11941	2.2167	175.667	4.28069e-40	4.71925e-39
RNF17	-7.11136	1.96812	205.315	1.44576e-46	1.99409e-45
WDR38	-7.10556	-0.717636	46.5868	8.76484e-12	2.6041e-11
APOA4	-7.10532	3.54595	5.30034	0.0213212	0.0289638
CALML4	-7.08566	-0.231682	44.7161	2.27778e-11	6.57315e-11
SAMSN1	-7.07294	1.36684	119.563	7.88458e-28	5.49362e-27
MPO	-7.05791	-0.0838665	27.855	1.30753e-07	2.91289e-07
DDX18	-7.00532	6.92569	1254.68	7.98169e-275	4.71319e-272
SPACA1	-7.00213	-0.130569	41.4027	1.23887e-10	3.41548e-10
FILIP1L	-6.99824	3.38093	272.186	3.78944e-61	8.19283e-60
LEMD1	-6.97125	1.64161	113.661	1.54578e-26	1.02849e-25
MCOLN3	-6.96374	3.78029	383.259	2.4293e-85	9.29233e-84
USMG5	-6.95806	7.26427	344.767	5.84504e-77	1.92418e-75
SLC25A27	-6.94905	2.2386	37.3744	9.74911e-10	2.51665e-09
SHROOM4	-6.92518	4.3504	398.292	1.29628e-88	5.34814e-87
ACSBG1	-6.92157	0.232346	40.0751	2.44385e-10	6.59135e-10
AADAT	-6.91082	1.68843	88.3869	5.38262e-21	2.77896e-20
MORC4	-6.89222	4.52371	95.8297	1.25205e-22	6.93805e-22
PEX5L	-6.77167	0.925074	88.3069	5.60467e-21	2.88887e-20
ART1	-6.70561	-0.508347	37.346	9.89222e-10	2.55081e-09
WNT10A	-6.67485	-0.467765	31.5658	1.92798e-08	4.5414e-08
ENPP3	-6.64978	2.87433	152.447	5.06036e-35	4.62382e-34
SDSL	-6.64271	1.41663	110.98	5.97665e-26	3.89699e-25
MRPL51	-6.64134	6.17589	629.052	8.03576e-139	7.51702e-137
GALNT9	-6.63531	-0.427632	29.8234	4.73234e-08	1.08628e-07
BCL2	-6.60398	3.58071	383.857	1.8e-85	6.94137e-84
PRKAR2B	-6.58834	5.82687	791.242	4.32721e-174	7.57102e-172
FMO1	-6.58092	3.2675	55.2746	1.04815e-13	3.55164e-13
OOEP	-6.55098	-0.312378	28.7721	8.14136e-08	1.84327e-07
RGN	-6.54049	1.20822	74.7667	5.29747e-18	2.352e-17
TFF3	-6.43323	-0.357245	31.4028	2.09676e-08	4.93036e-08
RDH5	-6.40292	0.445951	70.6152	4.34153e-17	1.82793e-16
PRKACB	-6.39721	6.1596	722.734	3.40504e-159	4.28944e-157
PLAGL1	-6.34837	6.93388	764.307	3.10831e-168	4.81432e-166
LBX1	-6.31429	0.797485	71.8204	2.35707e-17	1.00767e-16
DENND1C	-6.28017	0.65465	90.1564	2.20061e-21	1.15572e-20
KRT5	-6.26951	1.60843	125.138	4.74675e-29	3.48464e-28
TMEM176A	-6.26427	2.78045	236.778	1.98245e-53	3.32095e-52
MGAT5	-6.25998	4.29261	454.113	9.18603e-101	4.76656e-99
PGR	-6.23923	0.63189	85.5416	2.26882e-20	1.13417e-19
IFITM1	-6.23285	4.68479	269.686	1.32841e-60	2.82676e-59
PATE2	-6.21391	0.652533	65.0669	7.23966e-16	2.83819e-15
IGSF10	-6.14484	3.39545	270.601	8.39196e-61	1.80198e-59
MEST	-6.1094	10.8452	1655.48	0	0
BLNK	-6.0768	-0.330603	26.8529	2.19546e-07	4.80043e-07
ATP5J	-6.06342	7.55596	18.9044	1.37437e-05	2.56267e-05
KCNMB1	-6.06148	1.21695	90.527	1.82468e-21	9.63106e-21
KRT20	-6.02607	1.13861	119.803	6.98548e-28	4.88157e-27
BEND4	-5.9408	5.25427	313.232	4.31604e-70	1.18886e-68
HIST2H2BE	-5.93935	2.05554	140.669	1.90089e-32	1.59641e-31
YWHAE	-5.88987	9.97356	1158.76	5.61093e-254	2.52438e-251
MSI2	-5.84758	6.5429	1110.16	2.04305e-243	8.77397e-241
GMNC	-5.81347	0.97186	74.0841	7.48581e-18	3.29418e-17
USP50	-5.79904	0.767822	68.998	9.85613e-17	4.06286e-16
FAM229B	-5.79691	1.60776	71.3936	2.92626e-17	1.2437e-16
MCTS1	-5.7834	5.18917	363.795	4.19892e-81	1.49141e-79
MYBPHL	-5.7742	1.26807	62.5041	2.65887e-15	1.00484e-14
HOXA11	-5.72475	2.1388	33.4685	7.2427e-09	1.75729e-08
TGFA	-5.7116	2.19265	131.556	1.8709e-30	1.45843e-29
ART3	-5.6552	0.420534	55.4665	9.50631e-14	3.23078e-13
AMN	-5.62623	2.49813	8.74964	0.00309664	0.0046125
HELZ2	-5.59139	2.11535	163.944	1.5563e-37	1.58107e-36
CISD1	-5.58929	5.22569	551.344	6.42249e-122	4.93331e-120
CYSLTR1	-5.58822	1.81866	125.477	4.00174e-29	2.95148e-28
SLC38A4	-5.57183	7.27932	830.893	1.03631e-182	2.0832e-180
LAMTOR5	-5.54129	5.70085	341.053	3.76359e-76	1.20537e-74
FAM111A	-5.54053	5.52308	763.553	4.53421e-168	6.90955e-166
PYCARD	-5.53734	1.5561	77.0118	1.69937e-18	7.76385e-18
TNFRSF1B	-5.52209	0.631164	43.8064	3.62521e-11	1.03228e-10
TDGF1	-5.50935	1.20017	91.951	8.88475e-22	4.74523e-21
MSTN	-5.45953	0.744396	76.5249	2.17459e-18	9.86342e-18
CDHR2	-5.4514	1.79939	9.18907	0.00243464	0.00365583
NUBPL	-5.44026	4.32349	405.652	3.23965e-90	1.38499e-88
SCP2	-5.42792	5.6434	528.159	7.10191e-117	5.12205e-115
PSD2	-5.42682	2.35164	151.237	9.30357e-35	8.42763e-34
COBL	-5.36992	1.833	138.627	5.31509e-32	4.38576e-31
HSD11B2	-5.3614	4.69317	479.303	3.02918e-106	1.75581e-104
UBL5	-5.35219	6.38908	539.161	2.8706e-119	2.11886e-117
S100G	-5.33649	2.72363	5.01622	0.0251109	0.0337719
CCDC166	-5.31451	1.86047	123.799	9.3203e-29	6.74258e-28
IPO9	-5.27369	7.66388	773.146	3.72135e-170	5.9592e-168
SMPDL3B	-5.26215	1.60214	100.803	1.01605e-23	5.94771e-23
NNAT	-5.22198	8.48469	14.667	0.000128272	0.00021939
IFIT2	-5.20641	2.96735	231.691	2.54963e-52	4.10374e-51
PHF23	-5.17439	6.34967	774.551	1.84193e-170	3.00044e-168
RBMS3	-5.15384	4.03248	336.16	4.37712e-75	1.36937e-73
PLAC8	-5.14087	3.52884	159.631	1.36218e-36	1.33782e-35
CCND2	-5.12046	8.77609	679.449	8.80558e-150	9.67385e-148
FGFBP1	-5.114	0.301662	53.5031	2.58181e-13	8.53795e-13
EGFL8	-5.04305	-0.550674	37.1752	1.07976e-09	2.77669e-09
PRRX1	-5.03538	6.31348	713.249	3.93185e-157	4.64351e-155
CSE1L	-5.01023	8.70123	916.188	2.9704e-201	7.79566e-199
NLRC3	-4.99916	0.0970748	53.1588	3.07648e-13	1.01242e-12
KCTD3	-4.99066	5.41755	52.0047	5.53684e-13	1.78539e-12
CD68	-4.98178	0.977656	79.7611	4.22526e-19	1.98017e-18
ATP5H	-4.97437	7.53732	413.38	6.73555e-92	3.016e-90
SLC35D1	-4.95243	3.80072	278.429	1.6521e-62	3.77029e-61
XKR6	-4.9324	2.81022	216.897	4.29875e-49	6.32627e-48
GIMAP6	-4.93119	3.13541	238.185	9.78353e-54	1.65357e-52
AWAT2	-4.92751	0.613375	51.9285	5.75584e-13	1.85222e-12
RARS	-4.924	7.50798	885.677	1.27476e-194	2.86761e-192
PVRL4	-4.91681	-0.0575437	48.0321	4.19288e-12	1.275e-11
PSMA8	-4.90441	-0.264033	32.6309	1.11431e-08	2.65859e-08
CDKL3	-4.88854	2.33776	142.439	7.79626e-33	6.62401e-32
MTHFD2L	-4.88683	4.63949	388.117	2.1269e-86	8.3729e-85
TNNI3K	-4.88616	-0.601431	29.1129	6.82791e-08	1.55371e-07
POMP	-4.87878	7.43492	495.073	1.12204e-109	6.92879e-108
SLC30A4	-4.87728	5.13576	426.969	7.42431e-95	3.50724e-93
CAMK2N2	-4.8722	1.25636	77.2423	1.51221e-18	6.92886e-18
LCK	-4.86359	3.38848	185.41	3.19438e-42	3.82515e-41
IGFBP5	-4.85623	8.53337	480.282	1.85473e-106	1.0817e-104
DHDDS	-4.84817	5.19099	646.753	1.13547e-142	1.12926e-140
RASGRP4	-4.83232	0.480598	40.9153	1.58968e-10	4.34839e-10
AHSA2	-4.82075	5.92802	965.447	5.82136e-212	1.83334e-209
FAM78B	-4.81368	2.63978	207.028	6.11203e-47	8.46723e-46
PTPN7	-4.81294	0.869537	60.1404	8.83259e-15	3.20963e-14
ABCD2	-4.77794	3.36398	264	2.30476e-59	4.67282e-58
ORC2	-4.77179	6.79372	517.982	1.16298e-114	7.90494e-113
GALR1	-4.7615	0.0835938	47.2301	6.31235e-12	1.89571e-11
ATF1	-4.76146	5.38133	432.553	4.52128e-96	2.17944e-94
RPTOR	-4.72047	5.39057	487.125	6.01698e-108	3.62092e-106
EXOG	-4.71863	4.63877	375.032	1.50198e-83	5.52166e-82
HMGCS2	-4.7057	0.0921395	43.899	3.45767e-11	9.86058e-11
IGF2BP3	-4.70275	7.95691	625.75	4.19934e-138	3.88974e-136
SYT14	-4.70071	4.02977	397.746	1.70488e-88	7.00335e-87
APOB	-4.69083	6.78725	4.97585	0.0257035	0.03451
NFKB1	-4.67347	4.97722	456.737	2.46621e-101	1.30903e-99
NKX1-2	-4.67092	2.44937	53.6577	2.38641e-13	7.9167e-13
ELOVL6	-4.66052	6.39707	805.864	2.86572e-177	5.41507e-175
EME1	-4.6541	5.38326	740.441	4.80657e-163	6.58152e-161
FGD2	-4.6504	1.60042	77.0078	1.70281e-18	7.77579e-18
GRB10	-4.64151	10.1589	716.582	7.41205e-158	8.97808e-156
MOB1A	-4.62038	7.40639	715.202	1.4787e-157	1.76845e-155
LHX9	-4.60969	2.87123	99.4698	1.99176e-23	1.14955e-22
SPARCL1	-4.5993	5.37283	263.046	3.72005e-59	7.49405e-58
TTLL4	-4.58397	7.02907	802.361	1.65446e-176	3.06497e-174
RNF144A	-4.57506	5.82627	608.944	1.89882e-134	1.70858e-132
ANO1	-4.57117	2.78469	107.455	3.53786e-25	2.22838e-24
NHLH2	-4.56096	2.29374	55.8542	7.80499e-14	2.6689e-13
BAG2	-4.55882	5.34648	453.697	1.13107e-100	5.80779e-99
CXCL13	-4.55825	1.36039	68.511	1.26169e-16	5.16708e-16
CLEC1B	-4.5423	3.03569	165.33	7.74864e-38	7.98355e-37
ICAM2	-4.54094	3.66809	180.632	3.52681e-41	4.07351e-40
CBX5	-4.53335	9.14045	482.649	5.66538e-107	3.34541e-105
TMEM173	-4.53333	2.84527	195.356	2.15452e-44	2.77328e-43
POU3F4	-4.52566	2.53513	52.3316	4.6876e-13	1.52299e-12
TEX26	-4.51281	0.0212943	44.0397	3.21776e-11	9.19861e-11
KCNQ4	-4.48298	1.29072	114.386	1.07258e-26	7.17686e-26
TIRAP	-4.47463	4.02791	227.117	2.53589e-51	3.97331e-50
SH2D4A	-4.47415	1.1117	43.0246	5.40546e-11	1.52178e-10
ZMAT4	-4.46446	0.648432	63.5175	1.5895e-15	6.09233e-15
VWC2	-4.46396	-0.256127	26.9223	2.11805e-07	4.63762e-07
CYTH4	-4.44502	0.00852403	42.2937	7.85435e-11	2.19226e-10
HMCN1	-4.42531	4.01093	291.349	2.52715e-65	6.12218e-64
TBXAS1	-4.41701	-0.254368	38.6682	5.0232e-10	1.32642e-09
PRR22	-4.39927	-0.196476	29.1162	6.81652e-08	1.55149e-07
TRIM6	-4.3833	3.68708	184.604	4.78877e-42	5.69111e-41
TMEM176B	-4.36102	3.21829	220.397	7.41015e-50	1.10953e-48
TMEM234	-4.34084	6.5302	311.611	9.73515e-70	2.65065e-68
ZDHHC21	-4.33423	5.09952	455.214	5.28834e-101	2.77579e-99
NTRK3	-4.32927	1.68794	100.68	1.08132e-23	6.32199e-23
WDPCP	-4.3287	2.88318	163.263	2.19135e-37	2.21195e-36
PROKR1	-4.32363	1.4337	63.0511	2.01409e-15	7.66378e-15
POF1B	-4.31357	-0.0354412	39.033	4.16712e-10	1.10561e-09
DPH6	-4.31242	4.33239	358.087	7.34623e-80	2.54239e-78
DMGDH	-4.31059	-0.437153	20.7599	5.20625e-06	1.01315e-05
CCND1	-4.307	7.78449	494.666	1.37583e-109	8.44082e-108
LTV1	-4.30133	6.16936	519.453	5.5656e-115	3.81042e-113
EYA1	-4.29648	4.70508	424.73	2.27979e-94	1.05586e-92
HNRNPA2B1	-4.27851	10.6308	776.243	7.89324e-171	1.3317e-168
RRAGD	-4.27391	6.10169	357.668	9.06367e-80	3.12531e-78
IQCG	-4.27149	1.81341	115.958	4.8541e-27	3.28521e-26
TDRD9	-4.26727	-0.195299	25.4899	4.44712e-07	9.50383e-07
RGS16	-4.2484	2.45307	156.927	5.31002e-36	5.10367e-35
GREM2	-4.23717	0.960769	50.8712	9.86309e-13	3.12078e-12
PTK2	-4.2152	6.75661	746.149	2.75873e-164	3.89022e-162
GNG13	-4.21443	-0.397884	22.5454	2.05237e-06	4.13714e-06
TTR	-4.20388	5.76589	6.09669	0.0135436	0.0188648
CHRNA5	-4.19962	-0.159687	34.9181	3.43873e-09	8.52957e-09
SLC27A2	-4.19371	0.483007	19.8425	8.40915e-06	1.59932e-05
UHMK1	-4.1877	6.24826	473.717	4.97751e-105	2.78269e-103
NAP1L5	-4.17689	2.20546	62.0457	3.35582e-15	1.25667e-14
SLC1A2	-4.16412	1.73995	114.825	8.59621e-27	5.77646e-26
ZMPSTE24	-4.16142	5.76966	631.216	2.71876e-139	2.56868e-137
SPATS2	-4.1485	6.47011	672.862	2.38303e-148	2.52976e-146
ZBTB41	-4.13663	5.13716	295.658	2.90952e-66	7.15863e-65
GUCA1A	-4.13161	0.450631	46.7988	7.86626e-12	2.3482e-11
GPR45	-4.13015	2.16005	81.6853	1.59575e-19	7.63759e-19
HEXDC	-4.11172	3.25919	18.0041	2.20428e-05	4.04625e-05
CCNT1	-4.10175	6.04756	493.228	2.82824e-109	1.72395e-107
ATP2A2	-4.09967	8.28308	325.051	1.14995e-72	3.43822e-71
EMCN	-4.09866	4.69225	177.594	1.62462e-40	1.82731e-39
CERS6	-4.09374	4.60122	352.733	1.07655e-78	3.59409e-77
SLC4A5	-4.08897	0.653334	51.6768	6.5431e-13	2.09984e-12
CCDC8	-4.08526	5.59574	466.173	2.18068e-103	1.19093e-101
FAM132A	-4.08275	3.58292	222.761	2.26028e-50	3.42229e-49
BRI3BP	-4.06733	5.91336	561.262	4.46764e-124	3.54708e-122
GIMAP4	-4.05995	2.3757	102.446	4.4319e-24	2.64849e-23
SEC16B	-4.05798	1.06135	72.8355	1.40922e-17	6.1159e-17
MMP9	-4.05114	0.0729532	27.2655	1.77343e-07	3.90568e-07
U2AF1	-4.04195	7.21686	632.175	1.68158e-139	1.6048e-137
PARM1	-4.03105	5.07199	194.543	3.24138e-44	4.13287e-43
MAN2B2	-4.02348	3.21277	113.529	1.65227e-26	1.09779e-25
CSF2RB	-4.01866	3.10203	65.448	5.96684e-16	2.34699e-15
PLEKHA2	-3.9999	4.86229	141.253	1.41623e-32	1.19469e-31
RPS6KA6	-3.99432	7.49544	522.072	1.49848e-115	1.03341e-113
PLEK	-3.99354	3.25422	96.5492	8.70549e-23	4.86108e-22
HEG1	-3.98774	4.97351	297.598	1.09936e-66	2.74781e-65
TMEM55A	-3.97151	6.41618	618.071	1.96444e-136	1.78462e-134
EPHA8	-3.97027	0.962131	51.5106	7.12116e-13	2.27761e-12
DNAJC27	-3.96557	4.02657	233.046	1.29131e-52	2.09987e-51
BCL11B	-3.96322	-0.208812	24.7878	6.40022e-07	1.35339e-06
VILL	-3.95792	3.07824	152.798	4.23987e-35	3.89293e-34
RASEF	-3.9562	1.66557	112.568	2.6834e-26	1.76551e-25
CTBS	-3.94933	2.98936	155.013	1.39079e-35	1.31534e-34
TFCP2L1	-3.94781	1.65538	26.7722	2.28904e-07	4.9958e-07
TLE6	-3.94749	1.22232	61.4534	4.53349e-15	1.68036e-14
LCP1	-3.9362	4.55156	48.753	2.90312e-12	8.92861e-12
DMC1	-3.92528	0.610025	63.3055	1.77008e-15	6.74616e-15
ZBTB21	-3.92477	4.05354	300.775	2.23268e-67	5.6858e-66
RASAL1	-3.92065	-0.243772	19.8243	8.48956e-06	1.61387e-05
XPNPEP3	-3.90339	4.41613	317.33	5.52817e-71	1.58273e-69
SERTM1	-3.90218	0.392081	38.6961	4.95203e-10	1.30872e-09
LYVE1	-3.87674	2.21113	10.8349	0.000996067	0.00155963
TFPI	-3.8707	5.10373	320.862	9.40172e-72	2.78456e-70
FBXL18	-3.86584	4.59409	319.814	1.59043e-71	4.66657e-70
SYCE2	-3.84819	4.94754	189.111	4.96989e-43	6.14601e-42
ACP2	-3.84566	5.23145	389.72	9.52338e-87	3.78054e-85
SNORA68	-3.84539	1.00542	53.0035	3.32948e-13	1.09339e-12
STXBP4	-3.84256	5.27911	466.292	2.05406e-103	1.1283e-101
HJURP	-3.84137	7.81208	556.438	5.00611e-123	3.87687e-121
PGAM2	-3.83969	3.33602	129.157	6.26737e-30	4.77533e-29
UPK3B	-3.83589	4.13262	110.421	7.92426e-26	5.11047e-25
TSACC	-3.8341	1.21425	35.1648	3.02946e-09	7.55605e-09
NFE2L1	-3.83141	6.69733	429.96	1.65818e-95	7.95253e-94
IMPA2	-3.82461	3.28001	159.723	1.30092e-36	1.28166e-35
ZWINT	-3.81914	7.99644	643.336	6.28792e-142	6.18837e-140
ABCG2	-3.8185	6.30857	196.817	1.03395e-44	1.34556e-43
SPHKAP	-3.80112	3.24103	82.0918	1.29913e-19	6.26232e-19
MZT1	-3.79599	6.68242	157.024	5.05644e-36	4.87482e-35
B3GALNT2	-3.79338	5.73831	560.357	7.0311e-124	5.53582e-122
SLC22A8	-3.79334	-0.717643	8.36629	0.00382246	0.00564643
GABPB2	-3.79255	6.21977	526.068	2.02466e-116	1.43827e-114
EGF	-3.76996	0.365311	57.0302	4.29161e-14	1.4951e-13
PFN4	-3.75989	-0.413148	19.0362	1.28259e-05	2.39864e-05
RNF139	-3.74825	5.317	399.319	7.74722e-89	3.22448e-87
CCK	-3.73642	1.69436	68.7706	1.10608e-16	4.54953e-16
CIC	-3.72635	5.88744	498.634	1.88489e-110	1.1952e-108
PADI3	-3.7247	-0.0264435	35.5422	2.49583e-09	6.27451e-09
DDX51	-3.71552	5.48563	444.976	8.94502e-99	4.47156e-97
SLC25A4	-3.71392	9.01948	364.828	2.5024e-81	8.95555e-80
PHTF1	-3.70828	5.39627	470.615	2.35529e-104	1.30899e-102
GPX3	-3.70161	7.30562	154.078	2.22716e-35	2.07722e-34
YEATS4	-3.68908	6.87259	284.214	9.06217e-64	2.11406e-62
SRRM4	-3.68596	2.02789	85.5034	2.31301e-20	1.15565e-19
ANGPTL1	-3.68262	1.20249	68.3517	1.36787e-16	5.59222e-16
IGFBP3	-3.6798	4.98431	150.42	1.40335e-34	1.26275e-33
SWI5	-3.67251	7.94111	286.819	2.45326e-64	5.82372e-63
GMFG	-3.67176	1.64704	60.1675	8.71167e-15	3.16812e-14
SRGN	-3.65528	0.56804	11.9666	0.000541613	0.000871005
NMT2	-3.64558	5.77686	466.593	1.76635e-103	9.75933e-102
LRFN3	-3.62861	2.64929	109.229	1.44557e-25	9.27205e-25
RGS8	-3.62625	1.65872	72.9218	1.34892e-17	5.86497e-17
GFI1	-3.62145	-0.850421	28.7208	8.36015e-08	1.89009e-07
EHD4	-3.62073	4.97542	384.985	1.02261e-85	3.97596e-84
STARD8	-3.62051	5.45156	262.854	4.09622e-59	8.2168e-58
SRL	-3.61894	5.20591	272.584	3.10305e-61	6.73968e-60
GPM6A	-3.61517	3.15502	137.914	7.60874e-32	6.25652e-31
WBP5	-3.61266	8.41681	276.942	3.4828e-62	7.83464e-61
TEN1	-3.61128	3.97371	170.643	5.35486e-39	5.76227e-38
WBSCR27	-3.60952	2.21569	78.8995	6.53502e-19	3.03107e-18
FAM109A	-3.60849	4.80313	317.773	4.42658e-71	1.2712e-69
STARD4	-3.60738	5.63885	527.955	7.86836e-117	5.63184e-115
LRTM1	-3.60061	2.12278	38.9011	4.45835e-10	1.17957e-09
UGCG	-3.59264	6.05028	495.411	9.47447e-110	5.88913e-108
KTI12	-3.58709	5.53729	405.963	2.77244e-90	1.19607e-88
ZBTB37	-3.58096	4.52928	389.888	8.75663e-87	3.49083e-85
AQP4	-3.57996	1.31552	67.5841	2.01886e-16	8.17231e-16
PRPF38A	-3.57884	7.04326	237.969	1.09059e-53	1.83344e-52
NHLRC3	-3.56517	4.00261	186.889	1.51843e-42	1.83455e-41
PFKFB1	-3.55545	3.5379	88.5596	4.93268e-21	2.55085e-20
NRARP	-3.55406	5.02974	332.769	2.39758e-74	7.42701e-73
SFT2D2	-3.55121	5.01311	382.475	3.59841e-85	1.35991e-83
BANP	-3.54883	4.76294	350.386	3.49271e-78	1.15786e-76
TOMM70A	-3.53486	8.03261	673.142	2.07161e-148	2.22415e-146
CDHR1	-3.53445	1.51988	80.5194	2.87867e-19	1.36124e-18
GPX6	-3.52794	1.5632	38.9846	4.2716e-10	1.13238e-09
CBR3	-3.51253	0.741296	39.898	2.67578e-10	7.19429e-10
MOB3A	-3.51124	5.09128	410.662	2.63043e-91	1.16132e-89
HPSE2	-3.5091	-0.514933	28.5541	9.11161e-08	2.05212e-07
FAM149A	-3.50758	4.04183	240.652	2.83482e-54	4.96244e-53
FAM187B	-3.50338	0.680192	37.9839	7.13291e-10	1.86474e-09
MPST	-3.50237	4.54208	228.354	1.36245e-51	2.15259e-50
ZCCHC3	-3.49012	6.49227	394.636	8.10206e-88	3.28533e-86
JAK1	-3.48427	6.13707	379.057	1.99658e-84	7.42665e-83
CTXN3	-3.46971	1.04221	53.6624	2.38075e-13	7.90089e-13
USP42	-3.46921	5.11452	380.494	9.71661e-85	3.65747e-83
PDE11A	-3.45219	1.3037	53.6127	2.4417e-13	8.08594e-13
CDC42SE2	-3.44382	6.99757	510.073	6.11493e-113	3.9844e-111
CRYAB	-3.43906	4.32049	133.055	8.79366e-31	6.96417e-30
ZPBP	-3.43431	-0.431179	20.5954	5.67318e-06	1.09994e-05
NDUFAF2	-3.43333	5.06744	153.182	3.49575e-35	3.22223e-34
PREX1	-3.4317	5.23129	229.847	6.4374e-52	1.01877e-50
KLF10	-3.4173	4.11243	288.887	8.69018e-65	2.0786e-63
SERP1	-3.39865	8.23773	299.404	4.44347e-67	1.11654e-65
CBX7	-3.39365	2.19244	36.6507	1.41309e-09	3.60056e-09
SETBP1	-3.37788	4.42185	241.442	1.9065e-54	3.35431e-53
ERI2	-3.3681	5.50431	353.052	9.17523e-79	3.08497e-77
SFR1	-3.3655	7.31231	478.662	4.17694e-106	2.39174e-104
LARP4	-3.36335	6.83576	440.465	8.57339e-98	4.19696e-96
SLC29A2	-3.36043	3.18955	140.509	2.06046e-32	1.72582e-31
PRKCQ	-3.35275	1.17049	51.8502	5.99015e-13	1.92565e-12
FARP2	-3.34354	3.15271	143.533	4.49489e-33	3.83976e-32
ITM2A	-3.34175	6.46439	87.8709	6.98691e-21	3.57984e-20
SDF2L1	-3.33848	5.38024	168.104	1.92028e-38	2.02713e-37
ST6GALNAC3	-3.33631	4.8042	282.094	2.62607e-63	6.08116e-62
NR1D1	-3.33137	0.71319	43.4699	4.30522e-11	1.2193e-10
SENP3	-3.32866	7.2153	460.927	3.02047e-102	1.63071e-100
IRF5	-3.32802	1.53642	59.0193	1.56132e-14	5.59822e-14
FABP5	-3.31808	8.19657	298.926	5.64667e-67	1.41511e-65
TNC	-3.31508	5.24326	4.76891	0.0289782	0.0386595
INPP5D	-3.31282	1.70596	75.1937	4.2673e-18	1.90626e-17
TDO2	-3.31253	1.49501	24.9712	5.81931e-07	1.23441e-06
METTL4	-3.31108	4.40948	296.122	2.30531e-66	5.70173e-65
NEUROD1	-3.30753	2.95297	104.117	1.907e-24	1.15793e-23
CCDC160	-3.30469	3.15089	110.726	6.79386e-26	4.40552e-25
MFAP3L	-3.30314	2.6074	58.9099	1.65058e-14	5.90485e-14
ATOH1	-3.29593	0.280426	26.9116	2.12973e-07	4.66212e-07
MLEC	-3.29146	8.6153	693.008	9.91171e-153	1.14202e-150
STAP2	-3.29096	1.82057	62.5	2.66438e-15	1.00652e-14
SRSF3	-3.2857	10.0512	303.743	5.03741e-68	1.29682e-66
KITL	-3.28463	5.86374	479.083	3.38249e-106	1.94864e-104
VSTM2B	-3.28423	2.26004	87.5121	8.37674e-21	4.28265e-20
SLC9A8	-3.28319	4.10299	252.454	7.57464e-57	1.4256e-55
GNAL	-3.28215	1.82988	56.1026	6.8785e-14	2.36406e-13
SV2A	-3.28122	2.7247	106.408	6.00159e-25	3.74031e-24
DZIP1L	-3.27549	4.83064	313.396	3.97515e-70	1.10138e-68
POLR2D	-3.27435	6.93321	198.136	5.32796e-45	7.01094e-44
CCDC23	-3.2725	5.28466	151.812	6.96367e-35	6.33841e-34
SASH3	-3.27152	-0.400019	22.5253	2.07396e-06	4.17888e-06
ARSB	-3.26989	2.74533	98.1916	3.79799e-23	2.16165e-22
DOCK2	-3.26099	-0.0816919	32.8844	9.78054e-09	2.34713e-08
SLC35B1	-3.25746	5.6829	393.543	1.40119e-87	5.65747e-86
NUDT16L1	-3.25498	5.89027	340.314	5.45158e-76	1.74009e-74
TWIST2	-3.254	3.61647	101.938	5.72857e-24	3.40614e-23
RPL37A	-3.24896	7.96628	186.246	2.0976e-42	2.52783e-41
PSMD5	-3.24045	6.61297	460.665	3.44484e-102	1.8388e-100
GNAO1	-3.22791	2.89184	88.1701	6.00621e-21	3.09246e-20
ANAPC5	-3.21999	8.31027	547.216	5.07786e-121	3.80759e-119
UBE2B	-3.216	6.95187	188.163	8.00548e-43	9.79739e-42
H3F3B	-3.21582	9.41634	353.103	8.94176e-79	3.01721e-77
SCRN3	-3.20912	4.25011	225.406	5.98623e-51	9.25662e-50
AGO2	-3.20655	7.05151	240.499	3.06055e-54	5.32525e-53
CNTRL	-3.20511	5.42869	508.191	1.56972e-112	1.0158e-110
RAB30	-3.20384	3.27013	101.009	9.15868e-24	5.37795e-23
FAM216A	-3.19851	5.39432	232.386	1.79911e-52	2.91061e-51
CELF1	-3.19807	8.17807	523.046	9.20278e-116	6.44058e-114
SNORD17	-3.19469	0.164475	29.6817	5.09134e-08	1.16698e-07
PDGFB	-3.19313	2.28458	75.5176	3.6216e-18	1.62242e-17
RAB31	-3.19095	5.82056	316.543	8.20052e-71	2.31279e-69
LYRM5	-3.18997	4.38957	119.956	6.46742e-28	4.53295e-27
CELA1	-3.18804	0.25399	22.0409	2.66898e-06	5.33006e-06
DCTN5	-3.18284	6.01794	511.407	3.13341e-113	2.05587e-111
ENDOD1	-3.1803	3.50118	145.946	1.33394e-33	1.16264e-32
PTPN12	-3.17684	6.11448	512.676	1.65991e-113	1.0967e-111
ISLR	-3.17127	2.69234	100.353	1.2755e-23	7.42967e-23
BHLHA9	-3.16965	1.07093	49.4015	2.08583e-12	6.47189e-12
SEPT11	-3.16341	8.54348	548.783	2.31553e-121	1.76429e-119
C1QL1	-3.15792	0.677988	24.6518	6.86814e-07	1.44489e-06
FIZ1	-3.1578	5.53465	366.471	1.09791e-81	3.95918e-80
GET4	-3.14957	6.48512	212.206	4.53542e-48	6.49252e-47
CEP44	-3.14948	4.7261	152.184	5.77477e-35	5.26641e-34
FLYWCH1	-3.14914	5.60202	242.622	1.05428e-54	1.86883e-53
IL15	-3.14905	0.869051	46.9368	7.33129e-12	2.19544e-11
SESN3	-3.1481	6.27078	319.567	1.79947e-71	5.24735e-70
GAP43	-3.14337	5.35084	283.996	1.01105e-63	2.3528e-62
ARHGAP4	-3.14047	0.741906	50.2141	1.37852e-12	4.32698e-12
SPTSSA	-3.13741	6.83417	166.396	4.5326e-38	4.7163e-37
ZDHHC15	-3.1313	5.08542	204.331	2.37012e-46	3.23597e-45
NXPH3	-3.13072	1.08444	51.1569	8.52709e-13	2.71259e-12
FAT4	-3.12953	4.35139	101.995	5.56595e-24	3.3157e-23
SACS	-3.12609	4.89604	169.298	1.0533e-38	1.12194e-37
PRPF18	-3.12587	5.5422	317.166	6.0005e-71	1.70761e-69
RFX2	-3.12069	2.1837	83.4809	6.43351e-20	3.13642e-19
ELOVL2	-3.11974	5.28064	216.129	6.32039e-49	9.24381e-48
CCND3	-3.11809	7.5284	429.74	1.85147e-95	8.8347e-94
HERC4	-3.11252	6.15631	259.359	2.36703e-58	4.6591e-57
EXOSC8	-3.10766	6.75265	337.332	2.43131e-75	7.63158e-74
EIF4B	-3.1054	8.85993	382.951	2.8341e-85	1.07536e-83
ZZEF1	-3.10419	4.47639	224.107	1.1495e-50	1.75737e-49
SPIRE1	-3.10236	5.30853	393.522	1.41627e-87	5.69401e-86
HMX1	-3.09659	-0.0281433	17.7447	2.52617e-05	4.60324e-05
CTXN1	-3.09599	5.04743	154.216	2.07748e-35	1.94723e-34
TFAM	-3.09342	6.85929	278.131	1.91837e-62	4.36742e-61
INHA	-3.08934	0.824363	29.9362	4.465e-08	1.02666e-07
TSPEAR	-3.08709	-0.00905229	26.4495	2.70524e-07	5.87566e-07
ACBD3	-3.08466	5.45352	223.355	1.67744e-50	2.55208e-49
ZGLP1	-3.0789	0.0659715	25.8348	3.71914e-07	7.98601e-07
TMEM86B	-3.07793	1.99671	56.13	6.78331e-14	2.3322e-13
SHD	-3.07783	2.3871	63.6609	1.47788e-15	5.67603e-15
TSC22D1	-3.07516	7.97142	359.143	4.32788e-80	1.52007e-78
PHF6	-3.06967	7.5414	477.947	5.97792e-106	3.40237e-104
LMOD3	-3.0689	0.985208	40.267	2.21525e-10	5.9936e-10
PPP2R5E	-3.06521	5.97155	442.837	2.61286e-98	1.29248e-96
ITPA	-3.06521	6.68991	375.376	1.26386e-83	4.66445e-82
DCP2	-3.06246	7.30846	384.125	1.5734e-85	6.09241e-84
NAA30	-3.06157	5.44072	299.812	3.62004e-67	9.14496e-66
MTF1	-3.06035	4.03872	185.387	3.23081e-42	3.859e-41
SMAD5	-3.05893	6.7394	507.124	2.67836e-112	1.70981e-110
TGM1	-3.05447	1.55833	14.9738	0.000109016	0.00018744
DDX10	-3.05442	5.75399	318.286	3.42183e-71	9.85654e-70
PIBF1	-3.03874	4.36995	187.203	1.29712e-42	1.56917e-41
FAM212B	-3.03835	1.65516	83.8684	5.28818e-20	2.59682e-19
KCNA1	-3.03787	-0.00602867	23.2285	1.4385e-06	2.94304e-06
KCTD12	-3.03467	5.89441	355.696	2.43676e-79	8.34148e-78
NDUFB11	-3.03015	6.76166	277.413	2.74989e-62	6.2007e-61
TARDBP	-3.02996	9.54808	351.823	1.69909e-78	5.65246e-77
IRAK2	-3.02222	2.8465	84.5283	3.78755e-20	1.87061e-19
LINGO3	-3.00939	-0.0811216	23.1765	1.47792e-06	3.01782e-06
NME4	-3.00832	5.84197	121.041	3.74274e-28	2.64285e-27
POU4F1	-3.00558	2.22527	67.8987	1.72117e-16	6.98822e-16
APOD	-2.99855	1.4216	63.9892	1.25106e-15	4.82845e-15
DENND1B	-2.9972	3.65471	163.851	1.63058e-37	1.65475e-36
SNX10	-2.99312	4.81163	179.361	6.68206e-41	7.62465e-40
FBXW11	-2.99301	6.82439	449.23	1.06102e-99	5.3895e-98
ARL15	-2.99291	4.66088	265.648	1.00782e-59	2.07448e-58
MEX3A	-2.99177	6.86086	318.447	3.15689e-71	9.12118e-70
CENPA	-2.9913	7.61149	210.969	8.44199e-48	1.1994e-46
CAMK4	-2.98891	1.85468	56.3573	6.04284e-14	2.08275e-13
SLC1A3	-2.98824	4.70413	132.64	1.08414e-30	8.55006e-30
TRIM25	-2.98643	3.49601	44.1071	3.10894e-11	8.89021e-11
KRT14	-2.97565	0.418867	25.4151	4.62296e-07	9.86844e-07
TRIM32	-2.97411	5.55095	188.163	8.00238e-43	9.79739e-42
FOXQ1	-2.97146	-0.41915	18.4923	1.70592e-05	3.15763e-05
PCGF5	-2.97099	3.34348	103.064	3.24537e-24	1.9555e-23
AS3MT	-2.969	4.47364	136.906	1.26399e-31	1.03039e-30
REP15	-2.96394	-0.640766	23.611	1.17909e-06	2.4302e-06
DAPP1	-2.9627	1.44346	63.0246	2.04144e-15	7.7647e-15
PAX5	-2.96251	2.42224	20.5007	5.96105e-06	1.15315e-05
PMM2	-2.96022	5.0015	293.812	7.34327e-66	1.79739e-64
PIM3	-2.95441	4.86983	226.881	2.85448e-51	4.45771e-50
LGI2	-2.95388	4.1951	232.458	1.73529e-52	2.81218e-51
HLF	-2.94944	1.63338	73.8121	8.59168e-18	3.76853e-17
TBCE	-2.94841	4.89595	252.682	6.75864e-57	1.27711e-55
SNCB	-2.94772	-0.438756	19.7309	8.91473e-06	1.69095e-05
EFR3A	-2.94494	5.71849	421.729	1.02591e-93	4.68252e-92
PIPOX	-2.93886	1.74149	42.5179	7.00399e-11	1.96128e-10
ABCC2	-2.93349	1.66245	4.60733	0.0318356	0.0422566
SAMHD1	-2.92829	6.04403	164.695	1.06647e-37	1.09285e-36
CYB5B	-2.91848	7.78997	370.205	1.68843e-82	6.1355e-81
SLC25A14	-2.91341	3.43794	70.3153	5.05433e-17	2.1186e-16
NECAB1	-2.90502	0.547192	34.1303	5.15414e-09	1.26287e-08
ZNRF2	-2.90428	4.70669	262.958	3.88864e-59	7.81699e-58
GLB1L2	-2.89992	2.12652	63.1369	1.92831e-15	7.34031e-15
LAG3	-2.89668	-0.369017	22.625	1.96904e-06	3.9802e-06
SLC25A5	-2.89446	9.40126	252.937	5.94421e-57	1.12773e-55
TTC9C	-2.89241	6.72589	426.845	7.90064e-95	3.71369e-93
MPL	-2.89188	-0.132922	19.8424	8.40964e-06	1.59932e-05
PRRG3	-2.89079	3.94507	182.781	1.19751e-41	1.40898e-40
AP4S1	-2.88954	4.6537	137.691	8.51329e-32	6.98815e-31
SLC35B4	-2.88807	5.29675	328.57	1.96895e-73	5.96239e-72
CITED1	-2.88561	4.0549	70.5553	4.47545e-17	1.88264e-16
ZCRB1	-2.88511	5.76281	178.058	1.28635e-40	1.4555e-39
TRIM23	-2.87866	5.42161	153.619	2.8057e-35	2.59885e-34
DNAH1	-2.87581	2.46772	103.459	2.65868e-24	1.60506e-23
RAI2	-2.8707	1.39207	63.7764	1.39373e-15	5.36374e-15
MAP3K7	-2.87046	6.90704	190.929	1.99317e-43	2.49424e-42
WDR89	-2.86824	6.8028	191.344	1.61776e-43	2.02713e-42
ONECUT2	-2.86527	2.26877	55.7137	8.38341e-14	2.8615e-13
GP5	-2.86523	-0.0115107	24.6208	6.97935e-07	1.46698e-06
TNRC6B	-2.86314	5.41005	239.275	5.66057e-54	9.68859e-53
RALGPS2	-2.86275	6.02915	365.906	1.45728e-81	5.23513e-80
SUMO1	-2.85123	8.05477	120.943	3.93248e-28	2.77063e-27
SCAMP1	-2.8503	5.21836	327.083	4.15074e-73	1.24892e-71
RANGAP1	-2.84763	7.81636	278.04	2.00737e-62	4.55904e-61
SCN1B	-2.84584	-0.236883	22.1236	2.55653e-06	5.11199e-06
ELAVL2	-2.84537	4.70799	191.608	1.41708e-43	1.77803e-42
CCNDBP1	-2.84118	4.28095	164.976	9.25881e-38	9.50512e-37
ADCY1	-2.84031	3.74948	94.0451	3.08414e-22	1.68336e-21
PAIP2B	-2.83259	6.56918	395.79	4.54404e-88	1.85052e-86
LCA5L	-2.83079	-0.426653	20.8059	5.08254e-06	9.89691e-06
TTPA	-2.82773	2.89923	83.3759	6.7845e-20	3.30412e-19
PRMT3	-2.82268	6.04171	354.131	5.33916e-79	1.81455e-77
LRRC58	-2.82176	6.07137	257.584	5.76911e-58	1.1285e-56
ADCK1	-2.81906	4.08522	162.804	2.76115e-37	2.78116e-36
ZBED3	-2.81415	4.57806	214.053	1.79335e-48	2.60671e-47
IREB2	-2.81316	7.40609	411.847	1.45207e-91	6.44092e-90
PHLDB1	-2.81192	5.80664	148.979	2.89859e-34	2.57628e-33
TRIM35	-2.81154	7.24018	406.259	2.38998e-90	1.04058e-88
BOK	-2.81023	4.09365	81.8154	1.49412e-19	7.16573e-19
PLCXD2	-2.80575	2.61738	70.1751	5.42682e-17	2.27171e-16
DDI2	-2.80501	6.22705	289.172	7.53133e-65	1.80599e-63
RINL	-2.80352	1.3774	46.2635	1.0337e-11	3.05583e-11
LARP1B	-2.79841	2.09655	66.9706	2.75591e-16	1.10611e-15
BAG4	-2.79666	5.33288	292.333	1.54239e-65	3.76549e-64
WSCD2	-2.79406	2.01714	81.9156	1.42025e-19	6.82183e-19
PPP1R3A	-2.79345	-0.577669	22.6139	1.98048e-06	4.00248e-06
AARD	-2.79253	3.02944	72.2406	1.90493e-17	8.18864e-17
ADPRH	-2.78696	6.76853	166.175	5.06473e-38	5.25842e-37
ALDH3B2	-2.78619	0.227992	29.4951	5.60578e-08	1.28117e-07
RIBC1	-2.77885	1.57446	53.2745	2.9004e-13	9.55808e-13
MGA	-2.77501	6.79354	359.383	3.83585e-80	1.35228e-78
LPGAT1	-2.76886	6.09359	266.074	8.13801e-60	1.68984e-58
FRRS1L	-2.76764	1.37642	44.2778	2.84931e-11	8.16508e-11
ABRA	-2.76745	1.35116	27.3486	1.69891e-07	3.74768e-07
TMEM127	-2.7573	5.51486	313.267	4.24208e-70	1.17191e-68
LYSMD2	-2.74834	2.57484	71.3287	3.0241e-17	1.28354e-16
CDC26	-2.74075	6.5346	126.125	2.88745e-29	2.14808e-28
TBX15	-2.74068	0.55642	16.237	5.58913e-05	9.85557e-05
CSTF2T	-2.74032	6.32367	482.738	5.42039e-107	3.22087e-105
APH1B	-2.73801	3.65871	129.642	4.90788e-30	3.76683e-29
UBXN2B	-2.73772	5.39943	337.667	2.05552e-75	6.4735e-74
FABP7	-2.736	5.05142	50.201	1.38775e-12	4.35453e-12
SYT11	-2.7336	4.96352	60.7423	6.5056e-15	2.38513e-14
RAP1B	-2.7317	7.80936	155.993	8.49476e-36	8.08243e-35
AKAP5	-2.73072	3.24107	103.632	2.43582e-24	1.47523e-23
ST3GAL5	-2.7288	4.97911	252.363	7.93176e-57	1.48985e-55
CLEC14A	-2.72624	4.02076	115.747	5.39835e-27	3.64833e-26
CAPN6	-2.72607	6.91038	383.436	2.22296e-85	8.5376e-84
CDK19	-2.72329	4.10911	174.32	8.42736e-40	9.21548e-39
MYL1	-2.72248	4.40068	61.4448	4.55328e-15	1.68704e-14
TCF25	-2.71608	7.28792	380.46	9.88074e-85	3.70449e-83
FBXO40	-2.71063	0.804773	17.4529	2.94522e-05	5.33073e-05
HIF3A	-2.70235	3.34939	81.2912	1.94795e-19	9.27632e-19
MICALL1	-2.70193	4.50771	57.4349	3.49356e-14	1.22658e-13
FSD2	-2.70056	2.28273	58.9293	1.63441e-14	5.85366e-14
ANO4	-2.69105	1.36715	31.6319	1.86348e-08	4.39603e-08
PPAPDC3	-2.69099	1.46384	50.6371	1.11126e-12	3.50439e-12
DTX3L	-2.69081	1.55674	46.8948	7.49008e-12	2.24086e-11
GYPC	-2.6898	4.60387	51.3463	7.74287e-13	2.46977e-12
GATAD2B	-2.68784	5.63704	269.946	1.16602e-60	2.48681e-59
RFTN2	-2.68694	2.67654	59.3908	1.29275e-14	4.66534e-14
TDRD1	-2.68435	0.858929	41.3695	1.26011e-10	3.47202e-10
RERE	-2.68309	6.09351	172.995	1.64116e-39	1.78637e-38
NAALAD2	-2.68108	1.4452	51.0806	8.86518e-13	2.81257e-12
SP6	-2.67792	4.08705	155.981	8.54665e-36	8.12362e-35
NAIF1	-2.67696	2.83093	86.0481	1.75609e-20	8.8112e-20
SLC15A2	-2.67332	2.85321	19.0035	1.30477e-05	2.43915e-05
MMP17	-2.6729	2.62952	78.8336	6.75679e-19	3.13085e-18
PUS10	-2.66182	5.89911	274.237	1.35377e-61	2.96762e-60
PPP1R17	-2.66081	2.71278	43.6061	4.0158e-11	1.14075e-10
NLK	-2.65993	5.44154	377.46	4.44578e-84	1.6472e-82
DUSP26	-2.65564	1.25317	38.2057	6.36652e-10	1.66808e-09
NDUFAF4	-2.65058	6.10152	205.153	1.56843e-46	2.16013e-45
MAP4K2	-2.65038	4.16024	179.844	5.24179e-41	6.01025e-40
TMEM186	-2.64985	4.83167	224.415	9.84753e-51	1.51284e-49
DNAJA2	-2.64023	8.1362	283.618	1.22249e-63	2.83785e-62
IGFBP4	-2.63949	8.29523	392.158	2.80645e-87	1.12353e-85
TNRC18	-2.6388	6.10095	158.277	2.69228e-36	2.61694e-35
SLC35E4	-2.63685	2.04439	64.2009	1.12357e-15	4.35239e-15
ANKRD11	-2.63398	6.95276	177.825	1.44648e-40	1.63278e-39
MED20	-2.62995	5.12201	262.112	5.94369e-59	1.18975e-57
GPBP1	-2.62733	7.66567	260.064	1.66134e-58	3.29063e-57
NHLH1	-2.62306	1.86923	32.0698	1.48732e-08	3.52983e-08
SULT2B1	-2.62093	0.00257896	25.2966	4.91586e-07	1.04771e-06
DMBX1	-2.62019	2.3005	16.1972	5.7077e-05	0.00010059
FPGS	-2.61479	5.0273	146.71	9.08173e-34	7.9522e-33
TBC1D24	-2.61367	4.2881	145.383	1.77098e-33	1.53366e-32
AGO3	-2.61359	3.84557	157.685	3.62661e-36	3.51068e-35
TCEAL8	-2.613	8.01187	253.391	4.73419e-57	9.03609e-56
NLRP6	-2.60763	0.421097	17.4748	2.91145e-05	5.27366e-05
CCL25	-2.6038	2.92939	58.0525	2.55216e-14	9.04119e-14
NBEA	-2.60261	4.60232	217.832	2.68776e-49	3.98025e-48
TOMM6	-2.60145	-0.294649	13.383	0.00025392	0.000421401
FBXO36	-2.60114	1.35261	28.7685	8.15676e-08	1.84631e-07
COX19	-2.6011	5.58013	87.3664	9.01672e-21	4.59493e-20
DBR1	-2.60044	5.12806	231.585	2.68947e-52	4.31411e-51
SYNE4	-2.6001	2.64637	90.6266	1.73512e-21	9.16857e-21
DCAKD	-2.59827	7.23553	240.651	2.83628e-54	4.96244e-53
KLHL30	-2.59474	2.22211	41.9749	9.24513e-11	2.56906e-10
TSN	-2.59418	7.63919	302.451	9.63532e-68	2.46706e-66
TLDC1	-2.59381	3.65859	67.2152	2.43426e-16	9.79093e-16
LECT2	-2.59067	0.0844039	5.01567	0.025119	0.0337732
MEIS2	-2.58547	7.08172	260.707	1.20337e-58	2.39356e-57
TNFAIP6	-2.58383	3.16939	62.0723	3.31073e-15	1.24077e-14
CD302	-2.57872	3.4929	70.3751	4.90361e-17	2.05725e-16
ZDBF2	-2.57438	5.55125	56.005	7.22876e-14	2.47813e-13
ARL5B	-2.57269	6.9111	342.204	2.11305e-76	6.86051e-75
LBH	-2.57147	5.90032	144.866	2.29729e-33	1.9858e-32
COL23A1	-2.57035	5.27549	260.274	1.49584e-58	2.96906e-57
TTC32	-2.56599	3.39234	80.5202	2.87745e-19	1.36124e-18
PIGM	-2.56334	5.73096	310.986	1.33167e-69	3.5845e-68
WDR60	-2.55943	3.13921	100.502	1.183e-23	6.90365e-23
ST5	-2.55825	4.78031	214.022	1.82177e-48	2.64394e-47
PHLDA2	-2.55684	3.39116	17.7727	2.48927e-05	4.54291e-05
FOXP2	-2.55283	3.8836	131.397	2.02704e-30	1.57885e-29
PXMP4	-2.55013	2.74903	63.4438	1.6501e-15	6.30776e-15
GLIS3	-2.55005	2.08786	33.8496	5.95424e-09	1.45401e-08
FBXL16	-2.54641	2.73257	66.2562	3.95956e-16	1.57118e-15
TTLL5	-2.54492	4.15152	151.779	7.08028e-35	6.43216e-34
NHSL2	-2.54377	4.71611	130.831	2.69559e-30	2.08925e-29
SPNS2	-2.54149	4.34997	95.2832	1.65008e-22	9.09567e-22
ACSM3	-2.54138	-0.137412	18.1227	2.07118e-05	3.81156e-05
SCAI	-2.53997	4.98448	142.123	9.14037e-33	7.75208e-32
RNF6	-2.53302	4.42097	212.24	4.45925e-48	6.39317e-47
ASIC1	-2.53197	1.39721	37.3597	9.82312e-10	2.53438e-09
ADO	-2.52673	5.90317	233.875	8.51874e-53	1.39731e-51
GSG1L	-2.52665	-0.225141	12.8136	0.000344101	0.000563834
ZCCHC17	-2.5245	5.48535	218.335	2.08755e-49	3.10112e-48
FAM104A	-2.52155	5.66279	115.826	5.18894e-27	3.50931e-26
SLC15A3	-2.51905	0.491303	33.0428	9.01537e-09	2.16901e-08
GGA1	-2.51759	5.1526	228.17	1.49395e-51	2.34855e-50
RNF150	-2.51624	2.92409	81.3814	1.861e-19	8.88019e-19
ZRSR2	-2.51132	5.55168	280.917	4.73909e-63	1.09207e-61
POU2F1	-2.51048	5.81027	139.472	3.47223e-32	2.88782e-31
JMJD6	-2.50997	6.19042	302.501	9.39591e-68	2.4123e-66
TMEM167B	-2.50825	5.19042	307.975	6.03016e-69	1.58258e-67
GSTZ1	-2.50048	4.95653	129.057	6.59e-30	5.00904e-29
CNIH4	-2.49328	6.04678	159.716	1.30499e-36	1.28432e-35
FSIP1	-2.49072	1.15125	45.0677	1.90337e-11	5.52814e-11
OXSR1	-2.48948	6.45202	320.549	1.09961e-71	3.24661e-70
SH3BGRL2	-2.48927	4.76191	154.591	1.72031e-35	1.61727e-34
SLC10A7	-2.48911	4.19455	171.066	4.32872e-39	4.67937e-38
CNST	-2.48794	4.43153	201.747	8.68278e-46	1.16197e-44
PAK4	-2.4873	5.85903	26.1557	3.1497e-07	6.80503e-07
ZFP37	-2.48502	4.72341	117.343	2.41456e-27	1.64594e-26
OTUD4	-2.48395	7.29784	195.765	1.75404e-44	2.26087e-43
ZBTB6	-2.48214	4.66886	151.447	8.36739e-35	7.58686e-34
BTF3L4	-2.48173	6.67133	167.206	3.01591e-38	3.15552e-37
UMPS	-2.47733	7.43422	309.935	2.25665e-69	6.0399e-68
INSM1	-2.4766	2.47372	63.4846	1.61623e-15	6.18974e-15
MMACHC	-2.4727	5.32899	204.63	2.03976e-46	2.78895e-45
HOXC8	-2.47089	3.67099	55.6082	8.84556e-14	3.01055e-13
FAP	-2.47028	2.75636	34.2385	4.87542e-09	1.19737e-08
CLCN5	-2.46954	6.52904	177.595	1.6238e-40	1.82731e-39
BSPRY	-2.46942	1.69252	37.7499	8.0419e-10	2.08908e-09
CHST11	-2.46461	3.79496	115.645	5.6842e-27	3.83876e-26
TMEM255A	-2.46299	3.99683	100.543	1.15881e-23	6.76667e-23
PLXNB1	-2.46226	6.10732	243.538	6.6578e-55	1.18685e-53
ARRB1	-2.46065	6.21577	158.6	2.28871e-36	2.22925e-35
NCF2	-2.45963	0.850751	33.4872	7.17339e-09	1.74137e-08
PTPLAD2	-2.45896	3.49024	47.2124	6.36962e-12	1.91163e-11
TSG101	-2.45626	6.77715	251.757	1.0751e-56	2.01538e-55
TNFAIP1	-2.45289	6.73629	227.012	2.673e-51	4.18121e-50
ARL3	-2.45216	6.2858	194.063	4.12637e-44	5.24004e-43
GPR183	-2.44967	0.145201	18.4311	1.76162e-05	3.25518e-05
SLC25A47	-2.44953	2.19708	47.6978	4.97258e-12	1.50435e-11
SIK1	-2.44636	4.90636	113.007	2.15039e-26	1.42175e-25
CCDC176	-2.44435	0.0453873	25.8489	3.69222e-07	7.93e-07
TRUB1	-2.4429	4.90043	158.666	2.21389e-36	2.1586e-35
DCAF6	-2.43949	3.85182	114.11	1.23302e-26	8.22709e-26
COPS7A	-2.43838	6.46847	162.466	3.27325e-37	3.28996e-36
CCNE1	-2.43465	6.70299	242.366	1.19915e-54	2.12164e-53
CALCR	-2.43095	0.324052	27.6418	1.45992e-07	3.24092e-07
DUSP11	-2.4301	6.69753	401.633	2.429e-89	1.02452e-87
CORO2B	-2.42956	3.63051	93.257	4.59267e-22	2.47951e-21
SLC52A3	-2.42768	-0.207856	10.2031	0.00140206	0.00215462
PNLDC1	-2.42697	0.363096	26.5603	2.55443e-07	5.5596e-07
SPRY1	-2.42513	4.30742	100.835	9.99957e-24	5.85716e-23
STX6	-2.41865	5.70233	197.939	5.88412e-45	7.73201e-44
DCTPP1	-2.41755	7.46989	63.9064	1.30474e-15	5.02742e-15
EIF2AK4	-2.41634	5.18334	224.259	1.06534e-50	1.63134e-49
NCBP2	-2.41617	7.37265	192.961	7.17872e-44	9.09177e-43
STAU2	-2.41452	4.74563	220.76	6.17346e-50	9.25823e-49
CSNK1D	-2.41404	7.46465	306.455	1.29296e-68	3.37455e-67
CLDN12	-2.41208	6.39316	244.704	3.70746e-55	6.67202e-54
LY75	-2.40741	4.65518	14.0872	0.000174529	0.000294088
FAM102B	-2.40565	5.02731	216.921	4.24666e-49	6.25935e-48
MBNL2	-2.40383	5.18825	199.432	2.77816e-45	3.67106e-44
TARSL2	-2.4023	3.34386	100.673	1.08482e-23	6.33851e-23
ARL8B	-2.39337	6.71923	268.464	2.45299e-60	5.18475e-59
FAM168A	-2.39271	5.26745	242.631	1.04968e-54	1.86417e-53
CDC23	-2.39176	7.40657	358.552	5.82041e-80	2.02174e-78
RTN4	-2.38802	7.90236	243.369	7.2473e-55	1.2895e-53
RHOG	-2.3837	4.4174	149.111	2.71194e-34	2.41493e-33
ZBTB38	-2.38275	2.78943	82.006	1.35677e-19	6.52686e-19
SNORD69	-2.38253	0.537664	24.0514	9.37984e-07	1.94899e-06
NLN	-2.38244	4.84557	83.7926	5.49488e-20	2.69412e-19
TEX9	-2.38175	4.84661	255.742	1.45468e-57	2.82215e-56
TBC1D16	-2.381	6.26887	177.035	2.15188e-40	2.40603e-39
CEP57L1	-2.37912	4.35197	163.59	1.85954e-37	1.88306e-36
EMC8	-2.37855	6.11781	148.203	4.2826e-34	3.78858e-33
DEF8	-2.37758	5.60063	220.832	5.95431e-50	8.94377e-49
GPSM3	-2.37057	1.53767	37.4132	9.55747e-10	2.46786e-09
SMYD1	-2.36978	5.42956	58.8142	1.7329e-14	6.19231e-14
FAM154B	-2.36975	0.141273	19.729	8.92361e-06	1.6923e-05
WASF3	-2.36669	5.26492	184.864	4.20139e-42	5.01196e-41
CCDC42	-2.36638	1.3252	41.0154	1.51034e-10	4.13495e-10
APLN	-2.36243	3.122	75.0611	4.56377e-18	2.03485e-17
AMICA1	-2.36177	1.60166	35.121	3.09834e-09	7.71767e-09
COA5	-2.36074	6.99967	273.963	1.55289e-61	3.38838e-60
MAPK8	-2.35625	6.57821	182.656	1.27502e-41	1.49831e-40
CALN1	-2.35442	-0.304776	15.4974	8.26168e-05	0.000143883
EME2	-2.35134	2.77243	70.3909	4.86434e-17	2.04259e-16
SPRY3	-2.34982	2.21566	33.7758	6.18447e-09	1.50867e-08
RNF20	-2.34737	6.48098	204.12	2.63531e-46	3.58767e-45
TMEM229A	-2.3458	1.89662	32.1756	1.4085e-08	3.34696e-08
CCNL2	-2.34511	6.71115	198.229	5.08449e-45	6.69989e-44
PLET1	-2.3422	1.56263	26.1109	3.22353e-07	6.95659e-07
CASC5	-2.3416	5.78843	276.322	4.75405e-62	1.06185e-60
CDK8	-2.34109	6.2475	289.35	6.89053e-65	1.65653e-63
ATG4A	-2.33725	3.96928	60.5498	7.17417e-15	2.62211e-14
RPL31	-2.33654	10.1321	94.562	2.37536e-22	1.30403e-21
PIGX	-2.33586	5.91614	82.2684	1.18808e-19	5.73583e-19
ARNT2	-2.33506	5.28702	133.238	8.02123e-31	6.36311e-30
DPEP1	-2.33269	2.34255	39.462	3.34499e-10	8.93006e-10
KIF6	-2.33014	0.961439	27.461	1.60293e-07	3.54589e-07
TBPL1	-2.32985	6.4114	169.667	8.746e-39	9.36873e-38
AGER	-2.32946	1.56641	30.104	4.09492e-08	9.4432e-08
TGFBR1	-2.32878	7.8828	233.578	9.88498e-53	1.61301e-51
DCAF7	-2.32843	7.13081	213.133	2.84652e-48	4.09344e-47
CELF4	-2.3259	1.67514	52.2719	4.83235e-13	1.56786e-12
NTN1	-2.32189	5.61736	149.95	1.7781e-34	1.59539e-33
ISCA2	-2.31991	4.75507	72.5781	1.60554e-17	6.94241e-17
GRIPAP1	-2.31671	4.48907	195.858	1.67419e-44	2.16089e-43
MFNG	-2.31618	3.86832	88.0553	6.36495e-21	3.27182e-20
FADS6	-2.31601	1.43192	42.2846	7.89125e-11	2.20126e-10
TNFRSF25	-2.31282	0.0462706	21.4025	3.72282e-06	7.34765e-06
DUSP9	-2.31202	6.60081	104.863	1.3085e-24	8.03817e-24
MREG	-2.30715	3.27227	35.0938	3.14193e-09	7.82212e-09
SOX4	-2.30383	7.19006	234.499	6.22741e-53	1.03222e-51
KLHDC4	-2.30119	5.71131	110.98	5.9758e-26	3.89699e-25
SLMAP	-2.29849	5.71088	267.097	4.87025e-60	1.02027e-58
HFE2	-2.29495	1.18113	28.6389	8.7213e-08	1.96844e-07
RAP1A	-2.29464	6.89148	128.123	1.05481e-29	7.97264e-29
DNAJC3	-2.29283	6.65726	241.547	1.8088e-54	3.18835e-53
EDEM1	-2.29126	5.86735	285.179	5.58456e-64	1.31251e-62
EIF4A1	-2.28684	10.6989	151.735	7.2392e-35	6.57022e-34
SOCS6	-2.28522	6.15766	274.713	1.06615e-61	2.34802e-60
RNF219	-2.28419	6.10846	284.677	7.18358e-64	1.68413e-62
PRDM16	-2.28388	2.53419	57.8299	2.85795e-14	1.00942e-13
CLVS1	-2.28377	1.44287	27.1935	1.84079e-07	4.05026e-07
MTHFSD	-2.28308	4.83155	87.9347	6.76504e-21	3.46993e-20
SF3B3	-2.27874	8.54019	152.129	5.93738e-35	5.40948e-34
VAMP1	-2.27482	1.58676	29.6666	5.1312e-08	1.17555e-07
KYNU	-2.27371	2.28636	34.1344	5.14336e-09	1.26056e-08
CSRP3	-2.27367	5.15985	71.1777	3.26457e-17	1.38312e-16
NEUROD4	-2.27256	3.40968	48.9409	2.63786e-12	8.12868e-12
LIMD1	-2.27086	6.35118	238.805	7.16469e-54	1.22409e-52
HARBI1	-2.27045	3.98177	78.04	1.00976e-18	4.64695e-18
CLDN5	-2.26543	4.34519	113.338	1.81955e-26	1.2047e-25
SSR3	-2.26497	9.22107	196.444	1.2467e-44	1.61575e-43
PTPLB	-2.25918	5.16946	157.397	4.19112e-36	4.04884e-35
USP40	-2.25787	5.56091	136.623	1.45793e-31	1.18338e-30
DKK2	-2.25292	3.30543	40.2313	2.25599e-10	6.09685e-10
INO80D	-2.25214	4.57977	177.44	1.75551e-40	1.96984e-39
TRIM44	-2.24834	7.11805	179.603	5.91615e-41	6.75887e-40
SLC5A3	-2.24775	4.15116	100.103	1.44645e-23	8.39438e-23
NEGR1	-2.24688	1.20899	39.6341	3.06292e-10	8.20019e-10
KDM5A	-2.24474	6.70533	268.335	2.61754e-60	5.5202e-59
SCEL	-2.23888	-0.353541	21.4267	3.67619e-06	7.26017e-06
CCDC151	-2.23784	0.854278	34.6857	3.87477e-09	9.58347e-09
CLCN1	-2.23762	0.972707	15.7524	7.21949e-05	0.000126314
FRMD4A	-2.23739	5.68101	160.761	7.71622e-37	7.64181e-36
FGD5	-2.23504	4.06789	168.721	1.40808e-38	1.49815e-37
THG1L	-2.23328	5.15011	130.493	3.19699e-30	2.46774e-29
PPM1L	-2.22871	4.60367	158.821	2.04715e-36	2.00015e-35
EMB	-2.22544	6.89286	74.4209	6.3116e-18	2.79176e-17
CLIP4	-2.22525	2.18688	54.6532	1.43789e-13	4.83288e-13
FGD4	-2.22478	3.86315	88.5666	4.91522e-21	2.54321e-20
DFFB	-2.22133	3.46441	61.2045	5.14441e-15	1.89713e-14
NAALADL1	-2.21635	1.16016	30.9023	2.71348e-08	6.33168e-08
CAP1	-2.21446	7.46019	305.873	1.7312e-68	4.50589e-67
MAP7D2	-2.21253	3.03741	57.1993	3.93809e-14	1.37549e-13
HAGHL	-2.21239	3.58427	62.6484	2.471e-15	9.34963e-15
FIGNL1	-2.21171	7.35762	228.334	1.37641e-51	2.17101e-50
EXOC6	-2.21071	4.50299	128.265	9.81998e-30	7.42828e-29
SLC18A1	-2.21038	1.04247	17.7299	2.54591e-05	4.63286e-05
NSMAF	-2.2085	6.38482	309.194	3.27148e-69	8.68228e-68
S100PBP	-2.20803	6.12915	276.833	3.67862e-62	8.25549e-61
TWSG1	-2.20758	6.59864	317.133	6.10235e-71	1.73138e-69
ARHGDIB	-2.20478	3.97232	67.7368	1.8684e-16	7.57299e-16
PSTK	-2.20476	5.31625	71.8895	2.2759e-17	9.74297e-17
INTS12	-2.2045	5.28003	153.477	3.01282e-35	2.78524e-34
ANKRD52	-2.20445	6.01994	253.121	5.41933e-57	1.0323e-55
ARMC8	-2.2006	5.32552	165.758	6.24778e-38	6.46539e-37
IGSF11	-2.19553	3.53173	65.5562	5.64793e-16	2.22526e-15
PUSL1	-2.19517	4.21839	30.1064	4.08981e-08	9.43372e-08
ADAT1	-2.19441	4.50293	156.905	5.37035e-36	5.15641e-35
SNCA	-2.18911	2.70827	19.6708	9.19968e-06	1.7422e-05
NOSTRIN	-2.18891	1.62911	15.6463	7.63626e-05	0.00013331
BATF	-2.18814	0.256034	15.5021	8.24136e-05	0.000143555
CDK7	-2.18519	7.05651	140.662	1.90699e-32	1.60011e-31
SLC35E3	-2.18451	4.51397	156.706	5.93521e-36	5.68721e-35
FLI1	-2.18256	4.4577	132.367	1.24371e-30	9.77586e-30
GAL	-2.18254	0.680127	23.597	1.18773e-06	2.44641e-06
SEPT6	-2.17936	6.16667	309.004	3.59961e-69	9.52636e-68
GPR98	-2.17822	3.98617	50.5694	1.15025e-12	3.62616e-12
RIPPLY1	-2.17625	0.388013	16.3785	5.18693e-05	9.17374e-05
CMPK1	-2.17272	6.77189	194.823	2.81594e-44	3.60014e-43
TM6SF1	-2.17267	3.38853	74.205	7.04125e-18	3.10143e-17
KLHL4	-2.16946	4.43946	40.3823	2.0882e-10	5.66284e-10
RABGAP1L	-2.16941	3.50433	82.2897	1.17533e-19	5.67715e-19
LDLR	-2.16868	5.64966	84.9082	3.12544e-20	1.54927e-19
MT-ND6	-2.1674	5.34932	24.9298	5.94569e-07	1.26009e-06
CCDC50	-2.16582	7.70946	311.563	9.97242e-70	2.6997e-68
PLCB2	-2.16377	0.124968	16.4202	5.07427e-05	8.98458e-05
NCF1	-2.16026	-0.322254	15.1131	0.000101259	0.000174867
SEC62	-2.16002	6.84128	265.429	1.12485e-59	2.31033e-58
CTU1	-2.15845	3.883	98.6376	3.03212e-23	1.73516e-22
FEM1C	-2.15753	6.13476	209.958	1.40264e-47	1.98088e-46
TMEM134	-2.15644	5.0281	108.727	1.86205e-25	1.1903e-24
ACLY	-2.15633	8.34893	145.103	2.0396e-33	1.76467e-32
SLC24A2	-2.15139	1.06298	18.4722	1.72404e-05	3.1895e-05
TRAPPC13	-2.1513	6.37132	238.525	8.24766e-54	1.40657e-52
NFU1	-2.14935	5.05856	149.977	1.75398e-34	1.57524e-33
DNAL1	-2.14834	3.82222	104.707	1.41604e-24	8.67061e-24
THAP4	-2.14611	4.99756	188.373	7.20095e-43	8.83566e-42
SZRD1	-2.14578	7.00995	253.905	3.65686e-57	7.03666e-56
IMPAD1	-2.14471	7.82106	318.932	2.47453e-71	7.19366e-70
SIKE1	-2.14431	5.76333	179.607	5.90547e-41	6.75483e-40
RRS1	-2.14333	6.63272	182.519	1.36586e-41	1.60306e-40
EML6	-2.14191	0.342834	26.6255	2.46959e-07	5.37868e-07
GNG8	-2.14006	1.19141	17.533	2.8237e-05	5.12256e-05
PNO1	-2.13911	7.09668	143.465	4.65157e-33	3.97001e-32
TMED1	-2.13844	5.8434	101.211	8.26744e-24	4.86975e-23
SMARCE1	-2.13349	8.27316	249.819	2.84312e-56	5.30866e-55
CDIP1	-2.13326	6.48434	270.257	9.97277e-61	2.13174e-59
TXLNB	-2.13244	2.48046	41.5619	1.14195e-10	3.15287e-10
CTNNA3	-2.13223	-0.0646612	12.678	0.000369985	0.00060472
CLPTM1L	-2.13172	6.49658	213.573	2.28226e-48	3.28702e-47
SLC20A2	-2.12906	5.67076	148.827	3.12909e-34	2.77333e-33
SCLY	-2.1273	4.01676	80.0892	3.57888e-19	1.68309e-18
POLR3G	-2.12696	5.89902	204.861	1.81563e-46	2.49695e-45
HR	-2.12676	0.578396	24.3984	7.83341e-07	1.63957e-06
LGR6	-2.12648	-0.108709	14.2383	0.00016106	0.000272364
SYP	-2.12609	2.21183	27.3779	1.67335e-07	3.69215e-07
UBA2	-2.12168	8.56392	165.377	7.56937e-38	7.81589e-37
ATP2A3	-2.1199	1.86234	27.6438	1.45837e-07	3.23824e-07
DAZAP2	-2.11987	7.18445	304.03	4.36383e-68	1.12649e-66
GPD1L	-2.1198	5.28638	153.307	3.2829e-35	3.02899e-34
WFDC2	-2.11871	4.72289	86.6089	1.32248e-20	6.66391e-20
PGM2	-2.11774	6.453	34.5912	4.06731e-09	1.00413e-08
SUSD1	-2.11309	3.72324	49.6873	1.80311e-12	5.61311e-12
KCTD13	-2.11238	2.88744	67.2184	2.43034e-16	9.77932e-16
KCTD17	-2.11014	4.94135	149.031	2.82295e-34	2.51141e-33
PURA	-2.10967	4.04719	118.942	1.07845e-27	7.47558e-27
PCP4L1	-2.10962	2.18524	45.396	1.60964e-11	4.69959e-11
SPAG4	-2.10927	1.46392	24.9089	6.01028e-07	1.27264e-06
MRPL42	-2.10768	6.98108	112.304	3.06574e-26	2.01146e-25
STARD3NL	-2.10576	5.71106	76.7716	1.91916e-18	8.73421e-18
SLX4IP	-2.10462	4.45884	156.224	7.56293e-36	7.20308e-35
SVIP	-2.10446	2.99862	39.9097	2.65977e-10	7.1533e-10
ARMCX2	-2.10293	7.70219	188.746	5.97135e-43	7.346e-42
NUDCD2	-2.10206	7.61329	97.0224	6.85488e-23	3.84818e-22
INSC	-2.10128	0.523636	15.3185	9.08205e-05	0.00015756
MTHFD2	-2.0993	6.24829	166.138	5.15986e-38	5.3513e-37
CADM1	-2.09722	7.24994	172.35	2.26933e-39	2.46161e-38
CFP	-2.09564	2.02485	20.4501	6.1207e-06	1.18259e-05
TMEM184C	-2.09518	5.41784	139.155	4.07458e-32	3.3769e-31
FIP1L1	-2.09446	6.55204	176.212	3.2555e-40	3.61433e-39
NFATC3	-2.09314	6.52494	189.54	4.00649e-43	4.9807e-42
SETD8	-2.09036	6.89362	236.742	2.01855e-53	3.37545e-52
F10	-2.08874	1.53457	10.6475	0.0011022	0.00171502
MYO7A	-2.08232	4.68305	57.8835	2.78105e-14	9.8336e-14
CERS5	-2.08209	5.80889	253.748	3.95749e-57	7.59966e-56
CENPL	-2.08163	5.274	142.925	6.10441e-33	5.20058e-32
GRB7	-2.08032	4.01156	56.67	5.15429e-14	1.78576e-13
EIF2B4	-2.07942	5.37366	167.547	2.54017e-38	2.66365e-37
TOR1B	-2.07918	5.67013	192.908	7.37347e-44	9.32591e-43
PDE3A	-2.07532	3.56437	78.5374	7.84991e-19	3.62315e-18
PDE4DIP	-2.0752	5.35462	146.831	8.5444e-34	7.49559e-33
TMEM184B	-2.07427	5.29126	150.156	1.60262e-34	1.44068e-33
TMEM108	-2.07394	4.23009	72.4966	1.67323e-17	7.22519e-17
GP1BB	-2.07287	-0.0647754	14.4064	0.000147304	0.000250131
GSR	-2.07115	5.72205	163.21	2.25121e-37	2.26995e-36
NGFR	-2.07046	4.33651	66.7494	3.08315e-16	1.2317e-15
ASB2	-2.06966	3.83759	28.9402	7.4646e-08	1.6937e-07
DSCR3	-2.06837	5.9872	213.97	1.86989e-48	2.70133e-47
AAK1	-2.06468	5.69369	145.8	1.43551e-33	1.25002e-32
ZNHIT3	-2.06315	5.38632	63.6933	1.4538e-15	5.58581e-15
SOST	-2.06092	1.89504	23.2456	1.42577e-06	2.91825e-06
MBOAT2	-2.06089	5.39788	171.508	3.46661e-39	3.75172e-38
CHORDC1	-2.06083	7.42927	178.945	8.23597e-41	9.37511e-40
LIMA1	-2.05781	5.89623	187.257	1.26191e-42	1.52853e-41
REXO2	-2.05467	5.70651	143.561	4.43113e-33	3.78871e-32
GFOD1	-2.05282	1.9593	28.4968	9.38537e-08	2.11076e-07
DIO3	-2.05133	1.45673	28.4354	9.6876e-08	2.17562e-07
OPRD1	-2.0495	-0.0147603	12.7603	0.000354051	0.000579736
CELF2	-2.04644	5.04958	147.043	7.6802e-34	6.74373e-33
CX3CL1	-2.03981	2.66911	45.5806	1.46482e-11	4.28605e-11
FBXW8	-2.03961	7.14594	133.762	6.15791e-31	4.89319e-30
ZFYVE21	-2.03805	4.68124	84.6809	3.50612e-20	1.73343e-19
BCAT1	-2.03132	7.0265	77.6361	1.23887e-18	5.69027e-18
EPT1	-2.03116	6.37717	196.664	1.11665e-44	1.45119e-43
DLGAP4	-2.02964	5.79094	234.031	7.8738e-53	1.29602e-51
SOX11	-2.02852	7.6629	231.464	2.85827e-52	4.5771e-51
SOX5	-2.02834	3.6325	60.6914	6.67605e-15	2.44573e-14
TRAF4	-2.02695	6.45818	204.304	2.40232e-46	3.2752e-45
NBN	-2.02662	5.70056	216.097	6.42467e-49	9.38181e-48
MYLK	-2.02617	3.81068	63.9702	1.26314e-15	4.87308e-15
DDAH1	-2.02588	4.66402	59.4153	1.27676e-14	4.61116e-14
SPATA6	-2.02574	4.33147	104.919	1.27263e-24	7.82289e-24
WDR86	-2.0245	4.92441	160.999	6.84347e-37	6.78459e-36
LMX1B	-2.02287	3.91723	87.1952	9.83239e-21	5.0025e-20
THNSL1	-2.02128	4.14084	55.3921	9.8731e-14	3.35302e-13
PIGL	-2.0177	3.92691	95.8315	1.25092e-22	6.93588e-22
ATE1	-2.01632	5.5877	176.45	2.88793e-40	3.21002e-39
IFI30	-2.01594	3.59381	21.6242	3.31635e-06	6.57011e-06
C1D	-2.01522	7.0164	68.5303	1.24942e-16	5.11903e-16
MRPS25	-2.01433	5.67151	118.531	1.32677e-27	9.15656e-27
PEX2	-2.01383	5.8955	91.5162	1.10685e-21	5.87499e-21
TDRKH	-2.01361	3.75274	72.9044	1.36082e-17	5.91401e-17
TUBB6	-2.01355	6.20671	133.643	6.53884e-31	5.19151e-30
ADPGK	-2.01268	5.66591	218.244	2.18439e-49	3.2399e-48
PIGF	-2.01177	5.23016	67.497	2.11008e-16	8.53062e-16
NRAS	-2.0103	7.68367	311.551	1.00311e-69	2.70784e-68
IL1RAP	-2.00905	3.21933	83.046	8.01666e-20	3.88816e-19
LPAR6	-2.00898	5.76329	182.174	1.62505e-41	1.89784e-40
SLC25A53	-2.00685	3.53701	74.8975	4.95787e-18	2.20744e-17
LPHN1	-2.00517	5.89313	149.275	2.49706e-34	2.22778e-33
IDH3B	-2.0034	6.88694	125.598	3.76613e-29	2.7864e-28
SENP1	-2.00305	6.30995	175.703	4.20377e-40	4.63986e-39
FBXO22	-2.00226	6.00028	154.126	2.17369e-35	2.03337e-34
CDCA4	-2.00079	6.93202	154.064	2.24259e-35	2.08954e-34
KCNH2	-1.99983	4.45254	108.648	1.93834e-25	1.23739e-24
RAB35	-1.99892	6.15908	245.188	2.90804e-55	5.26344e-54
DMXL2	-1.99804	4.58617	165.35	7.66929e-38	7.91042e-37
MIS18BP1	-1.99781	6.6773	268.301	2.66253e-60	5.60259e-59
FGF1	-1.99487	0.76235	17.1872	3.38703e-05	6.10467e-05
CTF1	-1.99459	1.96677	41.7328	1.04641e-10	2.89671e-10
EID1	-1.98943	7.66511	243.953	5.40457e-55	9.68926e-54
MICU2	-1.98937	6.13935	258.824	3.09621e-58	6.0817e-57
TRIM63	-1.98718	1.95266	19.9321	8.02429e-06	1.53097e-05
GORAB	-1.98619	4.69414	81.7295	1.56045e-19	7.47624e-19
CCNE2	-1.98505	6.87958	64.1086	1.17744e-15	4.55172e-15
RAB27B	-1.98282	2.77352	49.94	1.58522e-12	4.95441e-12
ANKRD13A	-1.98252	6.23958	161.175	6.26423e-37	6.22995e-36
CCDC71L	-1.98118	4.66602	118.313	1.48101e-27	1.01987e-26
ANAPC10	-1.98054	5.31854	62.3401	2.88977e-15	1.08905e-14
PRDM11	-1.97941	3.6694	70.314	5.05783e-17	2.11913e-16
AGFG1	-1.97816	7.01232	245.365	2.6606e-55	4.8341e-54
PPEF2	-1.97539	-0.138109	8.77172	0.00305938	0.00455771
FGF4	-1.97404	-0.0383776	14.1605	0.000167862	0.000283308
TRAIP	-1.97273	5.54124	131.639	1.7943e-30	1.40103e-29
FOXL1	-1.97269	1.33344	29.7239	4.98176e-08	1.1427e-07
ARIH1	-1.97107	7.28491	213.971	1.86908e-48	2.70133e-47
BUB1	-1.97039	7.85876	269.475	1.47675e-60	3.13536e-59
CENPB	-1.96987	6.48678	240.625	2.8738e-54	5.01879e-53
PLEKHA1	-1.96866	6.02102	200.46	1.65732e-45	2.19921e-44
SOCS7	-1.96542	5.18732	164.16	1.39544e-37	1.42223e-36
MB21D2	-1.96403	4.9536	145.68	1.52478e-33	1.32409e-32
WIPF1	-1.96206	4.80298	133.122	8.50058e-31	6.73771e-30
CARD10	-1.96111	4.28189	47.7225	4.9102e-12	1.48786e-11
MAX	-1.96002	5.98883	201.16	1.16629e-45	1.55637e-44
FGFR3	-1.9594	5.03142	85.4859	2.3336e-20	1.16532e-19
LRRC16B	-1.95915	3.02174	38.0216	6.99667e-10	1.83014e-09
SLC9A5	-1.95807	3.63741	61.7659	3.86819e-15	1.44225e-14
MAB21L1	-1.95788	1.86039	17.0507	3.63946e-05	6.53967e-05
SUMF2	-1.95657	4.87759	106.073	7.10614e-25	4.40543e-24
MFAP3	-1.95587	6.50467	253.048	5.62389e-57	1.06911e-55
TMED8	-1.95512	4.29248	129.526	5.20361e-30	3.97765e-29
MRPL39	-1.95364	6.18635	216.867	4.36376e-49	6.41194e-48
MKX	-1.95178	2.13633	21.625	3.31496e-06	6.56875e-06
METAP1	-1.94976	6.36012	167.508	2.59039e-38	2.7133e-37
SMYD2	-1.94762	5.66849	173.264	1.43331e-39	1.56373e-38
DDX56	-1.94727	6.51144	189.045	5.1382e-43	6.34585e-42
PTP4A2	-1.9466	8.47221	284.612	7.42162e-64	1.73563e-62
C1QTNF7	-1.94658	0.39826	12.8866	0.000330936	0.000543582
NRTN	-1.94561	2.03501	24.2772	8.34188e-07	1.7429e-06
SLC25A19	-1.94507	3.65578	96.886	7.3435e-23	4.11027e-22
AFAP1L1	-1.94489	4.94337	106.335	6.22749e-25	3.87853e-24
GTPBP2	-1.94455	4.63469	78.3385	8.68117e-19	4.00096e-18
GPR56	-1.94449	4.32101	64.4953	9.67635e-16	3.75605e-15
RNF4	-1.94389	7.60147	225.539	5.60221e-51	8.677e-50
MGAT3	-1.94363	4.40454	104.022	2.00113e-24	1.2143e-23
MED10	-1.9381	6.06997	93.1597	4.82416e-22	2.60152e-21
UBN2	-1.9381	5.66446	197.852	6.14468e-45	8.06318e-44
NXF1	-1.93799	7.73198	245.23	2.84658e-55	5.16209e-54
TMEM79	-1.93585	2.181	39.4357	3.39036e-10	9.04608e-10
MNAT1	-1.93198	5.74316	102.372	4.60144e-24	2.74807e-23
ENSA	-1.93035	7.16476	134.402	4.46118e-31	3.575e-30
RCCD1	-1.92803	3.61853	56.3767	5.98342e-14	2.06319e-13
SIM1	-1.92695	1.89693	45.2265	1.75512e-11	5.11172e-11
DUSP2	-1.92639	2.10686	36.9171	1.23261e-09	3.15562e-09
ANKRD16	-1.92561	4.72681	55.6692	8.57528e-14	2.92172e-13
SPRED1	-1.925	6.77902	233.946	8.2193e-53	1.35054e-51
KLHL21	-1.9248	4.62562	62.2568	3.01465e-15	1.1325e-14
NPC2	-1.92431	7.37806	130.31	3.50476e-30	2.69869e-29
CHRM4	-1.924	0.332593	14.5793	0.000134385	0.000229473
TACC1	-1.92341	5.00775	170.929	4.63695e-39	5.00113e-38
ADIPOR2	-1.92298	6.59285	256.754	8.75154e-58	1.70836e-56
TEAD1	-1.92277	6.84933	113.892	1.3763e-26	9.16371e-26
AGPAT5	-1.9227	6.10999	204.855	1.82187e-46	2.5019e-45
TMEM165	-1.92237	7.06454	154.094	2.20866e-35	2.062e-34
CPSF6	-1.92135	8.01126	240.696	2.77262e-54	4.86908e-53
DGKD	-1.92125	6.16688	191.672	1.37219e-43	1.724e-42
TSPAN18	-1.92029	5.23462	175.256	5.2642e-40	5.79e-39
NFKBIZ	-1.91974	2.23887	38.5163	5.42971e-10	1.42976e-09
KRT23	-1.91886	-0.268501	11.6641	0.000637177	0.00101845
KLHL6	-1.91522	3.80079	79.1039	5.89273e-19	2.74259e-18
SPIN1	-1.91507	7.16232	264.562	1.73803e-59	3.53899e-58
ACCS	-1.91225	3.18003	69.6167	7.20245e-17	2.9951e-16
GRAP2	-1.90995	1.68145	17.6736	2.62248e-05	4.76851e-05
PRDM12	-1.90973	1.94652	38.2753	6.14359e-10	1.61235e-09
VPS9D1	-1.90689	3.73918	61.1662	5.24543e-15	1.93362e-14
MSH3	-1.90371	5.64062	113.598	1.5958e-26	1.06102e-25
NMD3	-1.9037	6.91088	133.8	6.04301e-31	4.80592e-30
FNDC4	-1.90269	5.57913	141.842	1.05306e-32	8.91519e-32
TIPIN	-1.9004	7.10315	129.552	5.13551e-30	3.93196e-29
TNFRSF19	-1.89996	6.59762	159.568	1.40648e-36	1.3799e-35
EVC	-1.89882	4.414	128.861	7.27401e-30	5.5245e-29
KLHL9	-1.89823	8.01159	126.21	2.76659e-29	2.06304e-28
DNAJC11	-1.89786	6.93151	168.429	1.63027e-38	1.73259e-37
HVCN1	-1.89783	3.79315	71.8939	2.27089e-17	9.72593e-17
LPAR1	-1.89728	5.63033	180.73	3.35811e-41	3.88341e-40
RPF2	-1.89629	6.70114	110.92	6.16219e-26	4.00691e-25
DR1	-1.89182	6.78958	137.157	1.11423e-31	9.09873e-31
SLC38A1	-1.89103	7.48018	110.991	5.94263e-26	3.88017e-25
LRIG2	-1.89027	4.93892	138.802	4.86584e-32	4.01857e-31
ABCC10	-1.89017	2.64365	22.7945	1.80282e-06	3.65438e-06
H2AFX	-1.89012	7.60087	129.069	6.55058e-30	4.98308e-29
SNAP91	-1.8892	1.55535	35.1832	3.00105e-09	7.48914e-09
MCL1	-1.88891	7.81269	225.042	7.18709e-51	1.10773e-49
ZFYVE19	-1.88836	4.61813	87.0402	1.06336e-20	5.39561e-20
GINS2	-1.8874	6.53585	80.7231	2.59669e-19	1.23098e-18
JMY	-1.88677	5.3007	139.394	3.61217e-32	2.99893e-31
ZSWIM5	-1.88667	4.43809	60.1007	9.0125e-15	3.27375e-14
GPR20	-1.8862	0.830695	23.6662	1.1458e-06	2.36468e-06
FOXJ1	-1.8845	1.66224	26.7987	2.25795e-07	4.92908e-07
FOXI2	-1.88421	4.09915	83.7194	5.70221e-20	2.79287e-19
SPOP	-1.8839	6.30525	179.703	5.62704e-41	6.44415e-40
IKBKG	-1.88293	5.26596	117.74	1.97652e-27	1.3532e-26
PDE4A	-1.88283	1.7639	36.7705	1.32885e-09	3.39232e-09
CCAR1	-1.88146	7.71893	153.705	2.68604e-35	2.4929e-34
SARDH	-1.88091	0.720425	7.68183	0.00557795	0.00809904
MDM4	-1.87953	6.71423	212.865	3.25757e-48	4.67743e-47
SCN4B	-1.87765	1.8095	35.7033	2.2978e-09	5.79078e-09
FADD	-1.87634	4.03629	65.7268	5.17978e-16	2.04251e-15
TM4SF5	-1.8754	0.134679	4.66159	0.0308447	0.0409989
HDAC7	-1.87485	5.18854	154.103	2.19934e-35	2.05533e-34
SERTAD2	-1.87213	4.79789	121.88	2.45172e-28	1.74558e-27
POP4	-1.86677	6.65791	136.687	1.41167e-31	1.14781e-30
PLEKHM3	-1.86669	3.35131	67.2716	2.36562e-16	9.52702e-16
EVPL	-1.86548	2.11002	17.4037	3.0224e-05	5.46834e-05
TUBGCP4	-1.86524	6.19674	217.027	4.02626e-49	5.95306e-48
PRDX1	-1.865	10.0555	104.449	1.61285e-24	9.83743e-24
FAM76B	-1.86473	5.62908	132.939	9.32472e-31	7.37238e-30
MLC1	-1.86427	0.82678	12.1359	0.000494611	0.000798818
CASZ1	-1.86376	2.59681	33.3104	7.85595e-09	1.90138e-08
CEP104	-1.86317	4.94705	101.751	6.29437e-24	3.73316e-23
ACTR1B	-1.86075	7.12886	213.601	2.25042e-48	3.2461e-47
NRXN2	-1.86023	2.26904	19.9002	8.15935e-06	1.55548e-05
ABCG1	-1.85982	1.67428	35.081	3.16264e-09	7.87162e-09
ENO3	-1.85922	6.38354	104.841	1.32338e-24	8.1243e-24
GOT2	-1.8574	7.48005	85.4295	2.40113e-20	1.19778e-19
ME2	-1.85708	6.79177	187.894	9.16357e-43	1.11857e-41
EFNA5	-1.85673	4.77589	124.971	5.16317e-29	3.78152e-28
HSD17B7	-1.85645	4.94829	114.649	9.39275e-27	6.29828e-26
KLHDC7A	-1.85499	1.61446	22.9261	1.68349e-06	3.4213e-06
SIX2	-1.85447	3.17443	73.9398	8.05358e-18	3.54073e-17
SLC6A13	-1.853	1.74763	18.89	1.38475e-05	2.581e-05
PHF7	-1.84941	3.53727	42.8831	5.811e-11	1.63351e-10
SNX27	-1.848	6.45289	123.514	1.07605e-28	7.76071e-28
USP45	-1.84662	5.3483	110.451	7.80704e-26	5.03831e-25
HAGH	-1.84635	3.79328	66.4727	3.54764e-16	1.41129e-15
TRIM39	-1.84493	4.94353	102.593	4.11617e-24	2.46448e-23
ERCC6L2	-1.8446	5.85516	185.389	3.22704e-42	3.859e-41
GHR	-1.84343	4.99939	122.689	1.63142e-28	1.16682e-27
ZFC3H1	-1.84219	5.7405	175.462	4.74496e-40	5.22499e-39
PPHLN1	-1.84185	7.06706	186.518	1.82953e-42	2.20759e-41
TMEM194B	-1.8404	4.24438	52.9652	3.39518e-13	1.11342e-12
ARNTL2	-1.84011	1.49811	18.0792	2.11899e-05	3.89574e-05
COPS2	-1.83488	8.49333	208.867	2.42705e-47	3.40724e-46
SSR1	-1.83254	8.24995	223.221	1.79431e-50	2.72551e-49
DCBLD2	-1.83064	6.88953	181.527	2.24913e-41	2.61375e-40
RPP14	-1.82994	6.00342	87.5023	8.41829e-21	4.30157e-20
DZIP3	-1.82801	6.43749	106.321	6.27141e-25	3.90074e-24
FRMD5	-1.82661	3.066	62.308	2.93723e-15	1.10517e-14
PLXNA1	-1.82613	6.93132	108.365	2.23625e-25	1.42277e-24
PCSK6	-1.82517	3.89096	41.1969	1.37642e-10	3.78477e-10
SLC22A23	-1.82508	4.60704	67.4129	2.20209e-16	8.89117e-16
AGFG2	-1.82504	3.99765	79.5988	4.58716e-19	2.14339e-18
MAGOH	-1.82481	7.77861	77.4875	1.33564e-18	6.12877e-18
DHH	-1.82408	0.281639	15.0347	0.00010555	0.000181812
G0S2	-1.82219	2.25827	14.5402	0.000137199	0.000234108
IFI35	-1.81961	1.16163	11.0022	0.000910056	0.00143208
KCNH7	-1.81833	1.82779	27.3412	1.70539e-07	3.76109e-07
PRAF2	-1.81488	4.27338	107.308	3.81021e-25	2.39832e-24
PTRH2	-1.81468	6.31159	101.845	6.00271e-24	3.56465e-23
SHC4	-1.81365	1.57399	30.724	2.97467e-08	6.92063e-08
PPM1F	-1.81288	6.15516	158.39	2.54333e-36	2.4747e-35
STX3	-1.81268	4.19283	52.2408	4.90959e-13	1.59128e-12
IFT74	-1.81188	6.05168	96.8895	7.33048e-23	4.10785e-22
SLC35A4	-1.81119	6.84945	102.451	4.42168e-24	2.64405e-23
ATF2	-1.81021	6.25079	174.446	7.90931e-40	8.65899e-39
FRS2	-1.8096	5.49488	168.087	1.93652e-38	2.04199e-37
USE1	-1.80814	5.82519	69.1867	8.9568e-17	3.70507e-16
CSRNP3	-1.80785	3.41941	75.1794	4.29837e-18	1.91833e-17
NCAPD2	-1.80652	8.36439	142.845	6.35527e-33	5.40942e-32
ALOX12	-1.80203	1.40406	17.7561	2.51113e-05	4.57927e-05
KLHL25	-1.80009	4.82628	95.4624	1.50728e-22	8.32306e-22
CHCHD1	-1.79823	6.96992	56.9877	4.38556e-14	1.52614e-13
RAD9B	-1.79752	1.94574	23.2091	1.45308e-06	2.96965e-06
SMIM15	-1.79561	6.83839	54.325	1.69927e-13	5.68106e-13
CACFD1	-1.79501	5.73662	158.668	2.21194e-36	2.1586e-35
CD99L2	-1.7945	5.21865	95.5521	1.44051e-22	7.96371e-22
SEC13	-1.79371	7.77485	85.0475	2.91278e-20	1.44766e-19
GLYR1	-1.79343	8.10904	235.155	4.4792e-53	7.45061e-52
OLFML1	-1.79316	3.01497	28.902	7.61344e-08	1.72705e-07
RAMP3	-1.79274	2.15828	28.4672	9.53018e-08	2.1418e-07
HOXD10	-1.79002	2.25955	12.5222	0.000402141	0.000655074
KNSTRN	-1.78279	6.71252	117.399	2.34795e-27	1.60285e-26
UBE2Z	-1.78014	7.00441	63.9252	1.29236e-15	4.98376e-15
GABRA3	-1.77933	1.96888	30.4655	3.39853e-08	7.87572e-08
MOK	-1.77761	2.01994	37.8914	7.47937e-10	1.94992e-09
CLOCK	-1.77675	4.99207	144.078	3.41531e-33	2.93078e-32
PLEKHG4	-1.77361	1.32782	21.1098	4.33697e-06	8.50824e-06
RPS6KA3	-1.77258	7.67975	119.934	6.54135e-28	4.58137e-27
RBFOX2	-1.77131	7.19766	182.151	1.64364e-41	1.91717e-40
VWA2	-1.77102	2.98853	55.694	8.46766e-14	2.88713e-13
INSRR	-1.77089	0.103213	10.6788	0.00108371	0.00168903
CIRH1A	-1.76978	6.89025	165.153	8.46999e-38	8.70778e-37
CEP89	-1.76878	5.09939	156.606	6.2404e-36	5.96151e-35
MDH2	-1.76712	8.08432	128.018	1.11208e-29	8.3921e-29
TMEM158	-1.76613	2.75344	40.6318	1.83794e-10	5.00139e-10
FERD3L	-1.76597	0.455117	16.6495	4.49617e-05	7.99696e-05
MAN1C1	-1.76488	4.04187	55.6901	8.48454e-14	2.89185e-13
USP9X	-1.76453	7.29074	97.658	4.97248e-23	2.80981e-22
DDX52	-1.76415	6.94132	172.429	2.18065e-39	2.37086e-38
CCBE1	-1.76363	3.64304	42.7988	6.0669e-11	1.70393e-10
YWHAG	-1.76137	8.06328	127.3	1.59737e-29	1.20063e-28
HS6ST2	-1.7609	6.00999	141.869	1.03898e-32	8.8038e-32
CHMP5	-1.75983	6.43886	91.5514	1.08731e-21	5.77454e-21
MCAT	-1.75946	5.39892	124.803	5.62059e-29	4.10698e-28
SNAPC2	-1.75905	4.95377	92.7089	6.05808e-22	3.25764e-21
MEOX1	-1.75679	6.27125	120.079	6.08055e-28	4.26813e-27
CTNNBL1	-1.75603	6.38023	168.35	1.69661e-38	1.79905e-37
KANK3	-1.75523	3.58615	68.563	1.22886e-16	5.03701e-16
VIMP	-1.75427	5.82389	88.4878	5.11494e-21	2.64365e-20
ARF6	-1.75361	7.18116	131.713	1.72866e-30	1.35202e-29
ECH1	-1.75253	4.89173	80.985	2.27432e-19	1.08142e-18
TMOD2	-1.75145	4.79665	88.3495	5.48525e-21	2.8304e-20
KCNJ15	-1.75087	0.200982	12.3901	0.000431615	0.000700911
NUBP2	-1.75029	5.61387	96.5145	8.85923e-23	4.94401e-22
MAP3K15	-1.749	1.80798	20.5343	5.85728e-06	1.13378e-05
WDR4	-1.7484	6.05796	104.669	1.4435e-24	8.83303e-24
LCLAT1	-1.74833	4.54661	83.1051	7.78033e-20	3.77742e-19
GREM1	-1.74831	3.68262	46.6097	8.66284e-12	2.57622e-11
KBTBD11	-1.74704	4.83146	70.1247	5.56716e-17	2.32943e-16
CNBD2	-1.74695	0.410186	15.0672	0.000103748	0.000178895
TRIM26	-1.74578	4.80807	93.8834	3.34672e-22	1.82142e-21
LPAR4	-1.74442	4.87077	74.3683	6.48206e-18	2.8618e-17
KRT15	-1.7441	-0.210255	7.2716	0.00700532	0.0100781
ZC3H12B	-1.74315	2.18874	41.1955	1.37736e-10	3.78617e-10
KCNB1	-1.74025	0.731071	12.1014	0.000503834	0.000813019
NDP	-1.73579	1.65006	23.7333	1.1065e-06	2.28657e-06
GLI1	-1.73549	4.84363	67.769	1.83817e-16	7.45685e-16
PPID	-1.73466	8.03997	196.517	1.20188e-44	1.5598e-43
PNP	-1.73466	6.26807	159.844	1.22392e-36	1.20706e-35
GZF1	-1.73339	5.8567	97.9898	4.20533e-23	2.38487e-22
VCPIP1	-1.73313	5.787	119.271	9.13738e-28	6.35714e-27
RIPK3	-1.73312	3.32755	34.926	3.42471e-09	8.49703e-09
ZDHHC3	-1.73282	6.72387	143.903	3.73076e-33	3.19567e-32
TLX2	-1.7325	0.676115	12.9898	0.000313199	0.000515165
CKAP2L	-1.73175	6.71679	207.507	4.80613e-47	6.66789e-46
TM9SF2	-1.73042	7.2539	167.962	2.06208e-38	2.16954e-37
PKMYT1	-1.72903	4.56064	64.5558	9.3839e-16	3.64852e-15
SSBP1	-1.72834	6.81707	69.2434	8.70336e-17	3.60181e-16
LY6H	-1.72574	2.38444	23.701	1.12525e-06	2.3243e-06
DHX38	-1.72563	6.13324	62.6695	2.44467e-15	9.25369e-15
LIN28B	-1.72193	7.54865	135.363	2.75037e-31	2.22098e-30
HOPX	-1.72023	4.12459	49.2628	2.23863e-12	6.92325e-12
CYTL1	-1.71759	-0.275088	8.68966	0.0032002	0.0047585
RDH12	-1.71659	1.05637	13.3257	0.000261796	0.000433939
RCAN2	-1.71631	2.43191	35.2213	2.9429e-09	7.34987e-09
GNAI3	-1.71457	8.59116	202.215	6.86292e-46	9.19729e-45
KLHL7	-1.71418	6.59067	127.822	1.22786e-29	9.25103e-29
PARVA	-1.71061	6.49271	149.28	2.49059e-34	2.22411e-33
ABI2	-1.70796	6.42728	163.405	2.04066e-37	2.06205e-36
CCDC141	-1.70689	5.5436	49.5768	1.90753e-12	5.9284e-12
MYBBP1A	-1.70642	8.77646	108.762	1.83018e-25	1.17151e-24
CD38	-1.70564	3.17054	43.2669	4.77605e-11	1.3482e-10
EPM2AIP1	-1.70396	6.6769	150.807	1.15484e-34	1.04212e-33
TMEM177	-1.70218	4.09442	54.6168	1.46479e-13	4.91978e-13
KCNMB2	-1.70158	0.0230656	9.85937	0.00168969	0.00257446
FAM129C	-1.70126	1.15919	13.3296	0.00026125	0.000433109
SLC12A5	-1.70074	1.3986	26.9653	2.07145e-07	4.54191e-07
TBC1D20	-1.70041	5.76339	189.781	3.5493e-43	4.41815e-42
SLC26A2	-1.70008	4.50583	59.9944	9.51268e-15	3.4541e-14
SLC36A4	-1.69876	4.28649	86.969	1.10237e-20	5.58456e-20
CHRNA6	-1.69809	0.330088	13.707	0.000213659	0.00035741
MCMDC2	-1.69733	0.502421	14.2654	0.000158756	0.000268564
CRELD2	-1.69703	5.93733	89.1746	3.61453e-21	1.87948e-20
ARHGEF28	-1.69582	2.47519	27.0136	2.02033e-07	4.43702e-07
LMO7	-1.69479	4.26898	55.1262	1.13035e-13	3.8182e-13
NRG1	-1.69474	2.57635	23.5528	1.21533e-06	2.50216e-06
MSRB3	-1.69451	4.81092	91.569	1.07766e-21	5.72653e-21
ZFAND5	-1.69087	6.95891	113.379	1.78233e-26	1.18172e-25
PIK3CG	-1.6907	-0.0678374	12.8495	0.000337565	0.0005537
SRM	-1.68904	7.3188	134.754	3.73684e-31	2.99963e-30
MAFK	-1.68799	3.39943	61.8846	3.64183e-15	1.36e-14
NAT8L	-1.68494	3.19672	31.7645	1.74046e-08	4.11406e-08
CCNT2	-1.68483	6.69699	178.732	9.16674e-41	1.04095e-39
PRKCB	-1.68448	1.71027	19.1032	1.23835e-05	2.32003e-05
NCBP1	-1.68421	7.97177	167.134	3.12752e-38	3.26506e-37
OBFC1	-1.68372	5.51448	143.563	4.427e-33	3.78862e-32
IQCB1	-1.68314	5.99345	77.1086	1.61811e-18	7.40334e-18
MOB1B	-1.68276	5.68332	116.888	3.03709e-27	2.06435e-26
TRIP4	-1.68234	5.65411	154.5	1.80083e-35	1.69127e-34
MAP9	-1.68192	3.90835	70.8237	3.90609e-17	1.64974e-16
WDR90	-1.67736	5.59141	92.1673	7.96489e-22	4.266e-21
MCM8	-1.67612	5.80419	135.342	2.77933e-31	2.24245e-30
FTSJ3	-1.67547	7.67036	117.984	1.74823e-27	1.19951e-26
FRMPD1	-1.67511	1.77537	18.2661	1.92091e-05	3.53983e-05
MYCL	-1.67339	5.9855	79.4744	4.88508e-19	2.28035e-18
NQO2	-1.67326	4.94885	72.6435	1.55321e-17	6.72228e-17
SLC30A6	-1.67142	4.62794	87.4147	8.7995e-21	4.4915e-20
ACAD8	-1.67128	5.07059	45.3792	1.62348e-11	4.73852e-11
SNAPIN	-1.66997	5.08759	99.3115	2.15753e-23	1.24371e-22
GTF2H5	-1.66947	6.53478	55.7784	8.11159e-14	2.77073e-13
USPL1	-1.66939	6.68659	180.758	3.31123e-41	3.83389e-40
SIRT2	-1.66669	4.93632	103.916	2.11045e-24	1.27982e-23
WNK3	-1.66632	5.16709	107.83	2.92917e-25	1.84938e-24
FBXO3	-1.66492	6.43283	97.3744	5.73825e-23	3.23479e-22
PPAT	-1.66467	7.45489	119.843	6.84543e-28	4.78724e-27
SNRPB	-1.66429	8.74078	161.887	4.37871e-37	4.38242e-36
TMEM151A	-1.66148	1.0517	17.7369	2.53662e-05	4.61951e-05
SEMA5A	-1.66127	4.90626	81.0807	2.16691e-19	1.03138e-18
HYAL1	-1.66119	1.60134	26.0215	3.37636e-07	7.26813e-07
BYSL	-1.66052	6.17578	89.6214	2.88389e-21	1.50453e-20
NDC1	-1.65977	6.96079	146.453	1.03352e-33	9.03303e-33
COPS7B	-1.65936	5.98286	111.968	3.63147e-26	2.38099e-25
METTL24	-1.65884	1.05611	13.0427	0.00030447	0.000501592
EML5	-1.65765	3.53518	47.5845	5.26838e-12	1.58977e-11
MAN1A2	-1.65666	6.71723	152.603	4.6784e-35	4.28725e-34
SPSB3	-1.65528	4.60413	81.7203	1.56775e-19	7.50742e-19
TSEN34	-1.65514	7.00526	121.827	2.51905e-28	1.79082e-27
CD34	-1.6551	6.2275	93.7702	3.54361e-22	1.92525e-21
ATOH8	-1.65239	3.96598	61.0781	5.48552e-15	2.01898e-14
SERPINH1	-1.65216	10.1237	152.276	5.51535e-35	5.03469e-34
ATP10A	-1.65143	2.63673	45.7519	1.3422e-11	3.93823e-11
RGP1	-1.65138	5.69304	114.945	8.09031e-27	5.44813e-26
GDF7	-1.64914	0.596099	18.3011	1.88593e-05	3.4781e-05
CALB2	-1.64912	0.340896	14.8902	0.000113951	0.00019564
SLC39A11	-1.64865	3.83396	75.7225	3.26466e-18	1.46879e-17
STARD5	-1.64749	3.77529	45.3086	1.68309e-11	4.90796e-11
NT5M	-1.64715	3.90883	51.0311	9.09124e-13	2.88138e-12
PBX1	-1.64643	7.5179	134.963	3.36319e-31	2.70659e-30
POMT2	-1.64628	4.74595	108.55	2.03637e-25	1.29647e-24
FAM189A2	-1.64623	2.57011	14.1497	0.000168822	0.000284827
HSPA12A	-1.64608	3.26592	46.1673	1.08576e-11	3.20469e-11
TAF6L	-1.64529	5.35957	137.286	1.04421e-31	8.53431e-31
BCL2L14	-1.64317	-0.285836	6.61433	0.0101162	0.0142823
CYP51	-1.64195	7.24364	75.8016	3.13645e-18	1.41312e-17
MANEA	-1.64147	5.69224	111.248	5.22186e-26	3.41191e-25
ENAH	-1.6407	7.60675	154.667	1.65604e-35	1.5584e-34
MIF	-1.63922	9.22186	71.5461	2.70852e-17	1.15323e-16
TRIM10	-1.63911	3.22325	5.36979	0.0204884	0.0279041
PSME3	-1.63706	8.01116	144.194	3.22227e-33	2.76764e-32
PVR	-1.63638	3.85701	58.5025	2.03035e-14	7.22512e-14
SMPDL3A	-1.63571	2.33595	27.5591	1.52367e-07	3.37927e-07
USP51	-1.63513	2.62188	27.1276	1.90459e-07	4.18771e-07
PITPNC1	-1.63251	4.65784	103.504	2.59853e-24	1.57076e-23
HYKK	-1.63112	3.23388	33.9768	5.57739e-09	1.3641e-08
TREML1	-1.62809	0.164884	6.54253	0.0105325	0.0148502
CABP1	-1.62805	1.51009	19.1461	1.21086e-05	2.27077e-05
GLRX	-1.62486	4.45502	50.0414	1.50534e-12	4.71097e-12
ELMOD2	-1.62483	5.24609	104.481	1.58678e-24	9.68468e-24
BHLHA15	-1.62345	0.253529	8.60519	0.00335207	0.00497336
LRRC56	-1.62234	3.05707	37.3473	9.88583e-10	2.54986e-09
ZCWPW1	-1.62227	2.75537	27.4495	1.61255e-07	3.56565e-07
PLIN2	-1.62198	6.17379	121.021	3.78045e-28	2.66749e-27
SPATA5	-1.62102	5.66801	130.095	3.90674e-30	3.00577e-29
NANOS1	-1.6206	1.96501	23.6005	1.18555e-06	2.44246e-06
FSD1L	-1.6202	4.6888	59.8852	1.00555e-14	3.64282e-14
MSANTD3	-1.61938	5.79593	129.369	5.63064e-30	4.29712e-29
HOOK1	-1.61743	5.26907	139.709	3.08198e-32	2.57459e-31
TFEB	-1.61738	1.59162	17.274	3.23586e-05	5.83889e-05
VGLL4	-1.61575	5.79068	134.23	4.86493e-31	3.88865e-30
BTBD17	-1.61543	2.96129	36.9558	1.20838e-09	3.09482e-09
TRH	-1.61542	3.18036	19.3229	1.10377e-05	2.0778e-05
CTSA	-1.61505	5.99332	130.375	3.3932e-30	2.61706e-29
CSTF2	-1.61495	7.12749	184.533	4.96303e-42	5.8908e-41
GPR50	-1.61341	3.89787	30.3464	3.61381e-08	8.36229e-08
RANBP3	-1.61323	6.98492	167.929	2.09631e-38	2.2031e-37
ZIC1	-1.61241	6.04305	99.7978	1.6878e-23	9.77103e-23
NHP2	-1.61195	7.54905	97.3426	5.83126e-23	3.28526e-22
ZYG11B	-1.61179	6.43423	99.8478	1.64566e-23	9.53877e-23
SLC12A7	-1.61074	5.73256	63.5654	1.55134e-15	5.95089e-15
TSPAN9	-1.61046	6.7722	123.39	1.1458e-28	8.25748e-28
RTCA	-1.60959	6.24733	132.937	9.33353e-31	7.37317e-30
EHD1	-1.60872	6.8519	110.978	5.98367e-26	3.89888e-25
POU3F3	-1.60744	4.33705	20.562	5.77308e-06	1.11816e-05
RPGR	-1.60645	5.09422	83.5611	6.1778e-20	3.01643e-19
TMEM82	-1.6048	1.07086	15.0419	0.000105151	0.000181158
PPM1M	-1.60285	4.70862	110.56	7.38725e-26	4.77392e-25
DCUN1D5	-1.60151	7.14526	69.9458	6.09556e-17	2.54478e-16
TXNL1	-1.60116	7.99888	108.031	2.64568e-25	1.67424e-24
MXD1	-1.59987	3.25772	48.5809	3.16947e-12	9.72561e-12
GTF3C4	-1.59898	6.96541	122.838	1.51342e-28	1.08406e-27
TTC23	-1.59621	5.31287	140.953	1.64711e-32	1.38698e-31
RBMS2	-1.59459	6.32175	139.494	3.43448e-32	2.85985e-31
POU3F1	-1.59426	2.21656	16.0147	6.28532e-05	0.00011044
PSAT1	-1.59283	8.75133	10.6664	0.00109099	0.00169897
BAX	-1.59239	6.48834	119.635	7.605e-28	5.30273e-27
EIF2B5	-1.58912	7.4257	148.706	3.32456e-34	2.94381e-33
HES7	-1.58869	0.300157	4.84105	0.02779	0.0371529
PDK3	-1.58802	6.12126	161.212	6.14841e-37	6.1212e-36
PPP1CA	-1.58673	9.23095	101.25	8.10947e-24	4.7818e-23
NAA35	-1.58504	6.77015	145.78	1.45036e-33	1.26179e-32
PNPO	-1.58234	5.7277	18.7327	1.50382e-05	2.79631e-05
ADAM17	-1.58007	6.40241	155.775	9.4783e-36	8.99106e-35
SFXN5	-1.57667	2.98176	30.4498	3.4262e-08	7.93789e-08
ANKFY1	-1.57565	6.36179	90.3447	2.00083e-21	1.05431e-20
CNOT4	-1.57522	5.08171	81.4864	1.76474e-19	8.42937e-19
MYH10	-1.57372	8.95027	58.7876	1.75643e-14	6.27402e-14
OSBP2	-1.57318	-0.28066	7.82222	0.00516077	0.00752363
SNED1	-1.57214	1.68512	13.9254	0.000190214	0.000319491
NXT1	-1.57165	6.22275	54.662	1.43147e-13	4.81301e-13
THSD1	-1.57055	3.69628	53.8702	2.14179e-13	7.13023e-13
FAM181B	-1.5693	4.44469	46.502	9.15254e-12	2.71416e-11
ABCF2	-1.56915	7.67752	126.893	1.96028e-29	1.46641e-28
MAPK1IP1L	-1.56818	7.5588	131.378	2.04641e-30	1.59263e-29
MTSS1L	-1.56668	5.40151	77.8274	1.12449e-18	5.17243e-18
EN2	-1.56655	3.31505	24.2262	8.56574e-07	1.7877e-06
RPS27L	-1.56436	8.33816	37.2884	1.01891e-09	2.62521e-09
PGM2L1	-1.56306	4.62842	71.7096	2.49321e-17	1.06395e-16
POLR2M	-1.56231	8.42549	161.751	4.68953e-37	4.68358e-36
SLC7A1	-1.56005	5.42072	37.8061	7.81368e-10	2.03371e-09
CCNA2	-1.55988	8.45965	198.653	4.11014e-45	5.42355e-44
DERL1	-1.55797	6.50489	187.848	9.37501e-43	1.14143e-41
GLRB	-1.55691	2.60698	25.4576	4.52217e-07	9.65984e-07
SPAST	-1.55556	6.21633	138.28	6.32923e-32	5.21347e-31
SAMD5	-1.55463	2.22849	26.1949	3.08635e-07	6.67578e-07
NDOR1	-1.55325	5.10265	91.7153	1.00088e-21	5.33049e-21
NUDT19	-1.55281	5.74227	62.0146	3.40918e-15	1.27457e-14
CHML	-1.54861	5.05425	78.9136	6.48849e-19	3.01245e-18
OVGP1	-1.54569	0.903722	9.1957	0.00242584	0.00364319
CENPW	-1.54275	5.85974	38.5973	5.20907e-10	1.37511e-09
XIAP	-1.5415	6.89421	134.28	4.74584e-31	3.79989e-30
NCAPH2	-1.53918	7.70638	152.982	3.86598e-35	3.55655e-34
ITFG1	-1.53891	6.63325	84.3605	4.12303e-20	2.03311e-19
DESI1	-1.53812	5.81337	112.901	2.26807e-26	1.49747e-25
BUD31	-1.53637	7.52357	41.1687	1.3964e-10	3.83188e-10
AIMP2	-1.53579	6.40817	72.2439	1.90182e-17	8.18232e-17
POLL	-1.53404	4.53035	92.1912	7.86933e-22	4.21721e-21
TCEAL1	-1.5336	3.56436	35.6418	2.3714e-09	5.96988e-09
EDEM3	-1.53356	6.1449	93.8184	3.45834e-22	1.88108e-21
RAB11FIP4	-1.53232	5.45791	61.5486	4.31959e-15	1.60612e-14
CHST12	-1.53226	3.49901	43.1282	5.12689e-11	1.44507e-10
NOP9	-1.53187	6.37568	117.823	1.89568e-27	1.29879e-26
HSPBAP1	-1.52951	4.92363	82.7252	9.42928e-20	4.56159e-19
SIK2	-1.52919	4.06261	50.1932	1.39328e-12	4.37042e-12
SS18L1	-1.52892	3.38312	37.0289	1.16391e-09	2.98577e-09
PRRG2	-1.52837	2.78415	40.4942	1.97204e-10	5.3586e-10
SIN3B	-1.52774	6.58893	93.3737	4.32966e-22	2.34153e-21
SNAPC5	-1.52716	4.40277	60.3204	8.06093e-15	2.93713e-14
IFT80	-1.52501	5.63355	124.901	5.34897e-29	3.91457e-28
POPDC2	-1.52299	5.007	17.5177	2.84643e-05	5.16083e-05
ABCA4	-1.52248	3.26211	20.4782	6.03135e-06	1.16651e-05
KPNA1	-1.5221	7.37504	148.939	2.9573e-34	2.62353e-33
REEP1	-1.52137	4.81874	49.6452	1.84218e-12	5.72909e-12
MAB21L3	-1.52086	1.20755	13.5726	0.000229511	0.000382437
RMDN3	-1.52058	5.04572	95.2778	1.65454e-22	9.11494e-22
SRCIN1	-1.51781	2.07901	15.2154	9.59157e-05	0.000166095
MPP6	-1.51645	6.62599	49.0482	2.49746e-12	7.70357e-12
GNA13	-1.51494	6.11496	99.6056	1.8598e-23	1.07471e-22
CACYBP	-1.51391	8.8496	73.4792	1.01704e-17	4.4445e-17
NOP10	-1.51378	7.20124	51.1332	8.63054e-13	2.74181e-12
FEN1	-1.51372	7.2947	101.953	5.68608e-24	3.383e-23
PHTF2	-1.51337	5.10931	83.6707	5.84447e-20	2.86106e-19
NOP16	-1.51325	6.60932	94.5919	2.33969e-22	1.2852e-21
MFSD1	-1.51297	6.34479	72.7765	1.45196e-17	6.29562e-17
DCLRE1B	-1.51251	5.08252	107.967	2.73287e-25	1.7271e-24
IGF2R	-1.51202	8.16466	51.1424	8.5904e-13	2.72997e-12
NADK2	-1.51141	7.22957	75.4628	3.7236e-18	1.66654e-17
BCL2L2	-1.511	4.11265	78.9698	6.30668e-19	2.92947e-18
CCDC43	-1.51073	6.12147	103.581	2.4992e-24	1.51265e-23
MRPL50	-1.51036	7.11085	54.7722	1.35343e-13	4.55222e-13
UFSP2	-1.51019	5.5438	112.491	2.78883e-26	1.83233e-25
CASP3	-1.50951	6.96865	80.3004	3.21607e-19	1.51776e-18
NF2	-1.50645	6.81506	124.074	8.11442e-29	5.89277e-28
MOV10L1	-1.50563	1.40076	21.3913	3.74471e-06	7.38777e-06
UBAC2	-1.5055	5.56737	129.411	5.51345e-30	4.21108e-29
SOX12	-1.50346	6.67916	102.885	3.55115e-24	2.13159e-23
TRAF6	-1.50188	5.55909	93.4135	4.24339e-22	2.29751e-21
PITRM1	-1.50167	7.43862	47.346	5.94999e-12	1.7903e-11
ADK	-1.50004	7.4661	117.665	2.05322e-27	1.40368e-26
OPA1	-1.49997	6.57128	106.078	7.08772e-25	4.3969e-24
PRPF4B	-1.49891	7.59151	156.952	5.24449e-36	5.04582e-35
PCGF3	-1.49863	6.41635	134.671	3.89725e-31	3.12574e-30
DNAH8	-1.49561	1.43685	22.8495	1.75199e-06	3.55515e-06
EPHB3	-1.49302	5.19019	52.1029	5.2667e-13	1.70235e-12
SF3A1	-1.49231	7.58568	71.4585	2.83153e-17	1.20398e-16
FKRP	-1.49091	5.04279	71.3849	2.93909e-17	1.24858e-16
SNAP47	-1.49066	6.31782	136.646	1.44106e-31	1.17069e-30
TMEM246	-1.48997	3.35006	29.5311	5.50269e-08	1.25943e-07
JOSD1	-1.48945	5.8473	137.536	9.20363e-32	7.53517e-31
DHCR7	-1.48874	5.62507	94.2022	2.84885e-22	1.55673e-21
NUDCD3	-1.48845	6.54889	118.739	1.19482e-27	8.25799e-27
SMG6	-1.48739	5.63755	62.0417	3.36256e-15	1.25869e-14
RNF216	-1.487	5.8232	94.8445	2.05943e-22	1.13257e-21
BLM	-1.48597	6.60715	131.008	2.4667e-30	1.91498e-29
SFT2D3	-1.48586	3.24271	39.846	2.74803e-10	7.38226e-10
RNF11	-1.48419	5.98947	49.7751	1.72422e-12	5.37284e-12
TMEM143	-1.4839	3.68588	45.8083	1.30407e-11	3.82872e-11
PUM2	-1.48059	8.21459	182.412	1.44139e-41	1.68961e-40
RENBP	-1.47982	3.52352	16.4508	4.9929e-05	8.8488e-05
ARHGEF1	-1.47925	5.75703	85.3906	2.44884e-20	1.22028e-19
FAM188B	-1.47631	3.9202	62.2815	2.9771e-15	1.11929e-14
FAM212A	-1.47308	4.47185	60.1489	8.7948e-15	3.19712e-14
PLAU	-1.46955	2.81914	36.6727	1.3972e-09	3.56119e-09
MAP3K4	-1.4695	6.05507	78.9711	6.30257e-19	2.929e-18
FAM169B	-1.46945	0.790698	15.0064	0.000107145	0.00018439
NRSN1	-1.4692	1.90933	10.9226	0.00094998	0.00149167
CEPT1	-1.46902	5.65942	98.3387	3.52603e-23	2.01171e-22
ACSF3	-1.46806	3.73909	53.0896	3.18682e-13	1.04764e-12
AP3B1	-1.46787	6.09731	77.6397	1.23658e-18	5.68249e-18
TMCC3	-1.46765	3.39978	51.4719	7.26308e-13	2.31986e-12
GATA5	-1.46751	3.92418	40.4316	2.03617e-10	5.5265e-10
FBXO16	-1.46665	3.2628	48.6348	3.08343e-12	9.47392e-12
EIF2S1	-1.46485	8.70131	53.5259	2.55206e-13	8.44547e-13
FZD9	-1.46463	2.29648	18.4694	1.72658e-05	3.19356e-05
BZW2	-1.46378	8.40593	123.757	9.5214e-29	6.87754e-28
USP39	-1.46366	6.85346	116.534	3.63099e-27	2.46625e-26
OPTC	-1.46351	0.584914	13.6371	0.000221763	0.000370049
TXNDC9	-1.46234	7.24561	76.698	1.99206e-18	9.06162e-18
MAPRE2	-1.4619	6.35827	78.9062	6.51304e-19	3.02236e-18
RIC3	-1.46118	3.96106	36.2301	1.75343e-09	4.44615e-09
UCHL3	-1.46089	6.47944	71.2577	3.13484e-17	1.32876e-16
AOC2	-1.45969	2.55038	28.4136	9.79727e-08	2.19869e-07
NEDD1	-1.45926	6.38247	107.283	3.86017e-25	2.42815e-24
EXOSC3	-1.45865	5.75245	87.9011	6.88092e-21	3.52745e-20
MRPS14	-1.45835	6.10914	83.5391	6.24676e-20	3.04852e-19
KCNAB1	-1.4569	2.59013	22.433	2.17601e-06	4.37704e-06
SLC16A6	-1.45484	3.79798	48.3845	3.5032e-12	1.07183e-11
TSPAN14	-1.45207	6.48997	136.389	1.64001e-31	1.33003e-30
HAP1	-1.45163	2.82979	28.4458	9.63574e-08	2.165e-07
POLA1	-1.45088	6.74568	87.3878	8.91977e-21	4.54798e-20
KLHDC2	-1.4508	7.89509	68.2645	1.42969e-16	5.83989e-16
PEX12	-1.4503	4.00025	43.9253	3.41145e-11	9.73169e-11
LSM1	-1.44993	5.64065	43.3869	4.49183e-11	1.27062e-10
HSPA4L	-1.44868	4.9051	58.204	2.36303e-14	8.3806e-14
OSBPL11	-1.44661	5.60703	80.8133	2.48082e-19	1.17783e-18
IRAK1BP1	-1.44644	4.4749	48.4741	3.34682e-12	1.02565e-11
TRPV2	-1.44549	-0.189479	7.97254	0.00474922	0.00695884
SLAIN2	-1.44505	6.2304	148.117	4.47202e-34	3.95244e-33
ST8SIA6	-1.44499	0.720586	12.5469	0.000396862	0.00064692
NME1	-1.44102	7.51641	52.0582	5.38806e-13	1.73979e-12
UBXN2A	-1.44036	4.52483	66.7494	3.08306e-16	1.2317e-15
TCP1	-1.44002	9.94826	115.075	7.576e-27	5.10543e-26
DPH3	-1.43913	6.48618	35.4328	2.64003e-09	6.61793e-09
EMX2	-1.43884	2.46469	16.7432	4.27957e-05	7.63053e-05
KREMEN1	-1.43756	4.6995	76.2242	2.53218e-18	1.14634e-17
TBC1D13	-1.43743	6.18019	93.4187	4.23242e-22	2.29289e-21
ERCC6L	-1.43651	6.72537	122.02	2.28546e-28	1.62966e-27
SNX30	-1.43588	5.13097	84.9877	3.00222e-20	1.48976e-19
CLPP	-1.43548	5.78315	76.9602	1.74436e-18	7.95402e-18
SLC22A3	-1.43458	0.481231	8.28925	0.00398804	0.00587816
MXD4	-1.43344	5.37422	71.6374	2.58614e-17	1.10211e-16
VANGL1	-1.43295	4.55615	59.3168	1.34226e-14	4.83664e-14
DCUN1D2	-1.43115	4.89899	98.7772	2.8257e-23	1.61801e-22
REXO4	-1.43081	6.09817	95.8016	1.2699e-22	7.03286e-22
GNA11	-1.42951	6.38095	120.597	4.68093e-28	3.29303e-27
LAMTOR1	-1.42723	6.65389	67.0583	2.63592e-16	1.0593e-15
TMEM65	-1.42657	5.7187	98.0748	4.02866e-23	2.28743e-22
HSPH1	-1.4261	8.55451	77.3226	1.45196e-18	6.65607e-18
INO80C	-1.4252	5.52493	48.7838	2.85792e-12	8.79246e-12
GFM2	-1.42499	5.85747	91.2458	1.2689e-21	6.72379e-21
GALK1	-1.42439	7.07493	32.7099	1.06992e-08	2.55526e-08
NME7	-1.42246	5.65525	101.291	7.94234e-24	4.69288e-23
UBTD2	-1.42204	5.68619	123.192	1.26566e-28	9.08659e-28
ZBTB7B	-1.42179	2.11831	22.8449	1.75617e-06	3.56287e-06
TMTC3	-1.42163	6.19831	90.5471	1.80626e-21	9.53915e-21
ZCCHC8	-1.42106	6.13277	125.434	4.08939e-29	3.01142e-28
RHBDD1	-1.42004	3.83639	57.2935	3.75395e-14	1.31506e-13
PRR11	-1.41728	5.95316	62.5656	2.57716e-15	9.7474e-15
ABCE1	-1.41691	8.9987	107	4.45111e-25	2.79059e-24
VASH2	-1.41653	5.60553	70.3918	4.86225e-17	2.04259e-16
FEZ1	-1.41648	5.07138	33.2179	8.23904e-09	1.98984e-08
TNPO1	-1.41448	8.99273	73.8685	8.34973e-18	3.66751e-17
AKAP8	-1.41225	7.25574	132.741	1.02987e-30	8.12885e-30
ELP2	-1.4121	7.89929	75.9013	2.98209e-18	1.3455e-17
ZDHHC8	-1.41177	4.84131	58.0499	2.55552e-14	9.04969e-14
MID2	-1.41005	3.3329	34.9946	3.30616e-09	8.21589e-09
TCIRG1	-1.40717	3.19656	37.2862	1.02006e-09	2.62745e-09
SUFU	-1.40702	5.94765	53.377	2.75298e-13	9.09127e-13
SPIDR	-1.40698	5.50121	84.0379	4.85372e-20	2.38719e-19
PAK2	-1.4069	7.20933	92.4581	6.87663e-22	3.6915e-21
GNG11	-1.40667	4.80561	44.7746	2.21071e-11	6.3874e-11
RGL3	-1.40394	1.81456	19.0351	1.28336e-05	2.3996e-05
ELK4	-1.40279	3.68023	49.0747	2.46402e-12	7.61036e-12
CSAD	-1.40198	3.79752	41.7905	1.01596e-10	2.81491e-10
RUNX1	-1.39949	0.906244	10.6734	0.00108687	0.00169312
TUBB4A	-1.39905	3.43604	31.0073	2.57055e-08	6.01003e-08
HECTD3	-1.3987	4.59482	74.4179	6.32134e-18	2.79476e-17
CENPP	-1.39858	5.1198	57.1895	3.95783e-14	1.38188e-13
DNM1L	-1.39716	7.00313	88.1559	6.04922e-21	3.11291e-20
FOXO4	-1.39703	6.27778	80.936	2.3315e-19	1.10749e-18
DBF4	-1.39695	7.24553	117.35	2.4061e-27	1.64136e-26
RACGAP1	-1.39476	7.36269	135.113	3.11888e-31	2.51212e-30
MTX2	-1.39393	7.15695	58.7064	1.83046e-14	6.53351e-14
S1PR3	-1.39279	5.60718	82.0129	1.35203e-19	6.50736e-19
WWOX	-1.38936	2.81437	27.0387	1.99426e-07	4.38182e-07
CDCA3	-1.38696	7.30762	107.814	2.95293e-25	1.86244e-24
GGPS1	-1.38643	5.73868	53.7615	2.26365e-13	7.52796e-13
HAUS7	-1.3864	5.73173	71.7115	2.49082e-17	1.06341e-16
RASSF5	-1.38518	3.01426	16.6533	4.48732e-05	7.98272e-05
FUNDC2	-1.38513	6.38938	37.8517	7.63306e-10	1.98779e-09
UXT	-1.38294	4.98477	35.108	3.11922e-09	7.76762e-09
VWA5B1	-1.38198	-0.0433522	6.25701	0.0123703	0.0173096
KCNJ5	-1.3818	3.25792	17.5906	2.73943e-05	4.9735e-05
NRROS	-1.37978	2.09934	21.5999	3.35873e-06	6.65128e-06
RNF7	-1.378	7.76879	37.9482	7.26468e-10	1.89657e-09
SRPRB	-1.37793	5.50726	97.9939	4.19673e-23	2.38142e-22
UBFD1	-1.37791	7.79142	128.272	9.78875e-30	7.41059e-29
ABL2	-1.37683	5.96443	62.4657	2.71124e-15	1.02341e-14
ABRACL	-1.37631	7.26137	37.7739	7.94384e-10	2.06474e-09
THUMPD3	-1.37369	6.5266	81.9569	1.39087e-19	6.68412e-19
UPK1A	-1.3728	1.28641	12.125	0.000497492	0.000803197
FKBP4	-1.37225	9.67466	130.042	4.01104e-30	3.08351e-29
MLXIP	-1.37152	5.79832	75.3905	3.86244e-18	1.72704e-17
KCTD20	-1.36936	7.27705	120.603	4.66825e-28	3.28656e-27
RIN1	-1.36918	2.55014	29.5018	5.58653e-08	1.27763e-07
MCOLN1	-1.3682	4.61897	86.6466	1.29756e-20	6.54181e-20
SP1	-1.3664	7.27593	109.078	1.55996e-25	9.99901e-25
TTC19	-1.36603	4.22928	55.7806	8.10257e-14	2.76865e-13
PIF1	-1.3656	4.70738	57.647	3.13647e-14	1.10407e-13
ELAVL3	-1.36526	2.87931	14.976	0.000108888	0.000187258
NAA50	-1.36385	8.38618	117.906	1.81838e-27	1.24674e-26
CCDC71	-1.36368	5.57251	106.644	5.32653e-25	3.32618e-24
PRMT7	-1.36346	6.82457	61.2198	5.1045e-15	1.88314e-14
ANGPT1	-1.36135	5.01619	64.9422	7.71274e-16	3.01957e-15
PASK	-1.36112	5.66798	34.4789	4.30888e-09	1.06182e-08
UTP3	-1.36045	6.76739	108.112	2.54048e-25	1.60982e-24
UBTF	-1.35912	7.63387	118.536	1.32344e-27	9.14024e-27
SYT7	-1.35831	3.33738	35.7311	2.26515e-09	5.71002e-09
FAAH	-1.35789	1.15175	7.86442	0.0050417	0.00736115
GPRASP1	-1.35786	6.87125	79.2311	5.52529e-19	2.57284e-18
B9D2	-1.35624	3.90579	22.3331	2.29217e-06	4.60089e-06
ASXL3	-1.35571	4.44784	47.7045	4.95553e-12	1.50016e-11
CENPJ	-1.3553	5.11886	89.1521	3.65602e-21	1.9e-20
CBL	-1.35497	6.39972	53.0757	3.20933e-13	1.05467e-12
SLC8A2	-1.3547	2.41425	19.7974	8.60983e-06	1.63575e-05
ANGEL1	-1.35455	3.59112	40.2053	2.28627e-10	6.17515e-10
CHERP	-1.3538	6.6827	73.0327	1.27519e-17	5.55205e-17
GIPC1	-1.35357	6.47125	98.4422	3.34643e-23	1.9104e-22
RHOBTB3	-1.35285	7.45085	96.4767	9.02991e-23	5.03331e-22
UQCRH	-1.35277	8.2743	38.9854	4.26995e-10	1.13226e-09
ZEB1	-1.35038	6.0647	84.9457	3.06667e-20	1.52094e-19
ABHD13	-1.34993	5.95732	75.5804	3.50821e-18	1.57386e-17
AXIN2	-1.3495	5.8229	83.3352	6.9257e-20	3.37115e-19
USP3	-1.34849	6.46383	125.574	3.81022e-29	2.81462e-28
CDYL2	-1.34842	2.48357	16.3217	5.34497e-05	9.44618e-05
GPC6	-1.34783	5.72014	59.1873	1.43354e-14	5.15768e-14
NOP58	-1.34763	8.96391	97.7749	4.68749e-23	2.65194e-22
PARG	-1.34757	6.17385	117.164	2.64278e-27	1.80022e-26
WNT7A	-1.34649	3.03096	19.5793	9.65113e-06	1.82441e-05
BRE	-1.34517	4.84046	67.7615	1.84515e-16	7.48196e-16
PROX2	-1.3448	0.0238439	5.8949	0.0151848	0.0209746
YJEFN3	-1.34317	0.379578	7.28326	0.00696001	0.0100165
TRMT2B	-1.34293	3.73562	45.2961	1.69389e-11	4.93795e-11
IVNS1ABP	-1.34165	9.08904	132.441	1.19801e-30	9.43233e-30
DTX2	-1.34066	4.63012	62.2767	2.98438e-15	1.12157e-14
CASD1	-1.34031	7.22688	117.562	2.16267e-27	1.47743e-26
B3GNT5	-1.33932	6.89667	65.4703	5.89968e-16	2.32154e-15
FAM118A	-1.33922	4.94823	59.066	1.52474e-14	5.47124e-14
SOCS4	-1.33806	5.96063	93.1956	4.73722e-22	2.55609e-21
FGL1	-1.33773	-0.0293926	5.68002	0.0171592	0.0235536
NPC1	-1.33623	5.33042	36.8167	1.29774e-09	3.31649e-09
TWIST1	-1.33614	6.43528	105.877	7.84478e-25	4.85062e-24
NISCH	-1.33581	8.89986	66.1824	4.11075e-16	1.62844e-15
GCFC2	-1.33335	4.82938	58.0933	2.49975e-14	8.85881e-14
GPR108	-1.33216	4.02615	53.6914	2.34585e-13	7.79583e-13
MT-ND1	-1.33213	11.7148	24.4959	7.44683e-07	1.56177e-06
TMUB2	-1.3321	4.76632	46.7226	8.17793e-12	2.43661e-11
F8	-1.33157	1.83739	21.194	4.15053e-06	8.15433e-06
OGDHL	-1.33014	4.27545	35.5248	2.51823e-09	6.32269e-09
KIF11	-1.33008	8.08079	132.392	1.22809e-30	9.66108e-30
WDR74	-1.32773	6.23758	86.7333	1.24189e-20	6.27453e-20
MAST3	-1.32764	3.47321	40.6214	1.84771e-10	5.02653e-10
LRRC34	-1.32753	1.00617	10.2196	0.00138956	0.00213716
CACNG7	-1.32457	4.37608	25.0997	5.44421e-07	1.15692e-06
ZNHIT2	-1.32454	4.23275	41.6429	1.09563e-10	3.02853e-10
NMRAL1	-1.32347	6.83273	83.0294	8.08421e-20	3.9169e-19
PALM3	-1.32336	4.70611	17.0453	3.64981e-05	6.55702e-05
FLT4	-1.32336	4.22447	26.3659	2.82478e-07	6.12684e-07
NFIB	-1.32298	2.34361	16.9203	3.89815e-05	6.98193e-05
ITGB8	-1.32238	4.72322	50.6978	1.07738e-12	3.4021e-12
ADCY4	-1.32223	2.96034	35.4031	2.68059e-09	6.71604e-09
LAMB3	-1.32193	1.47144	8.90596	0.00284242	0.00424521
MRPL22	-1.32183	5.45683	40.0076	2.5298e-10	6.81343e-10
PANK4	-1.32139	5.53645	48.0981	4.0541e-12	1.23479e-11
RBM45	-1.32113	5.4963	95.9479	1.17948e-22	6.54744e-22
ADAMTS3	-1.32068	3.0754	26.8529	2.19543e-07	4.80043e-07
VRK1	-1.31967	6.73332	130.929	2.56597e-30	1.99042e-29
TNNI1	-1.31966	7.0737	18.4084	1.78272e-05	3.29289e-05
TIMP3	-1.31932	5.61284	42.1773	8.3363e-11	2.32197e-10
SLC35G2	-1.31929	2.03922	14.4246	0.000145883	0.000247895
TRMT10C	-1.31809	6.21737	54.1314	1.87523e-13	6.25829e-13
FAM217B	-1.31665	3.19199	33.6151	6.71688e-09	1.63602e-08
AMER1	-1.31596	5.96773	72.8894	1.3712e-17	5.95635e-17
TOM1L1	-1.31567	5.18806	62.8351	2.24759e-15	8.52819e-15
SORBS2	-1.31527	4.67405	36.9168	1.23279e-09	3.15562e-09
MYPOP	-1.31502	1.83889	16.8359	4.07553e-05	7.28445e-05
LSM14B	-1.31356	6.87257	102.171	5.09286e-24	3.03771e-23
GDAP1	-1.3128	1.06225	11.2454	0.000798213	0.00126239
PANX1	-1.31269	5.1975	75.717	3.27373e-18	1.47217e-17
HCFC1R1	-1.31255	4.16492	39.8597	2.72872e-10	7.33246e-10
CEP55	-1.31188	5.95791	75.9888	2.85273e-18	1.28775e-17
SKA3	-1.31128	5.68297	96.9077	7.2634e-23	4.07268e-22
PRDM10	-1.31124	3.75226	52.5271	4.24349e-13	1.38298e-12
TAPT1	-1.30986	5.56683	69.881	6.29909e-17	2.62754e-16
KALRN	-1.30941	4.861	59.9666	9.64792e-15	3.50052e-14
KLF16	-1.30939	4.33493	49.4438	2.04132e-12	6.33794e-12
MAP4K3	-1.30922	5.88096	96.3501	9.62636e-23	5.35314e-22
PRR15	-1.30824	1.50995	19.1598	1.20219e-05	2.25586e-05
ZC3HAV1L	-1.30617	6.71706	76.214	2.54531e-18	1.15173e-17
CLTC	-1.30606	8.81331	41.1674	1.39734e-10	3.83223e-10
DCAF12	-1.30501	6.32589	111.87	3.81491e-26	2.4978e-25
SKA2	-1.30384	7.31889	63.3754	1.70835e-15	6.5214e-15
F2RL3	-1.30372	2.01654	16.5775	4.67028e-05	8.29569e-05
FOXH1	-1.3032	2.14026	9.09415	0.00256429	0.00384318
SIRT5	-1.30274	2.66275	31.2518	2.26637e-08	5.3186e-08
PEX13	-1.30127	6.15018	46.1349	1.10382e-11	3.25497e-11
DNAJC30	-1.30111	3.82827	47.4333	5.69068e-12	1.71446e-11
MAP3K8	-1.30061	0.719095	7.14686	0.00750955	0.0107582
TEFM	-1.30003	4.85041	23.5465	1.21929e-06	2.50978e-06
PBDC1	-1.29971	6.98558	118.748	1.1891e-27	8.22445e-27
PANK3	-1.29808	6.50935	105.855	7.93221e-25	4.90147e-24
DDX19A	-1.29723	6.53243	83.6242	5.98366e-20	2.92617e-19
MORN4	-1.29714	4.56469	62.1443	3.19191e-15	1.19814e-14
SOX21	-1.29658	3.54479	14.8293	0.000117692	0.000201843
CEP41	-1.29484	4.59626	51.4419	7.37465e-13	2.35311e-12
SOX13	-1.29462	5.95459	53.4412	2.66454e-13	8.80231e-13
SLC12A8	-1.29434	0.139759	5.1561	0.0231649	0.0313287
PSMA7	-1.29331	8.75765	30.6204	3.13774e-08	7.29105e-08
CLUH	-1.29292	6.5434	66.5909	3.34127e-16	1.33312e-15
KANK4	-1.29243	3.5329	28.5903	8.94305e-08	2.01656e-07
EMG1	-1.29211	7.63288	24.6789	6.772e-07	1.42626e-06
GPX4	-1.29027	7.62823	31.3328	2.17379e-08	5.1064e-08
SNTA1	-1.28951	2.30947	19.845	8.39811e-06	1.59777e-05
NCAPD3	-1.28774	6.18078	88.6497	4.71294e-21	2.43988e-20
TAF10	-1.28696	6.95804	75.6102	3.45567e-18	1.55103e-17
TGDS	-1.28361	5.3237	27.809	1.33905e-07	2.981e-07
WDR5	-1.28334	7.23585	87.6314	7.88638e-21	4.03632e-20
AUNIP	-1.28319	4.89096	51.6568	6.61029e-13	2.11996e-12
OPHN1	-1.28273	3.38411	21.5816	3.39097e-06	6.71371e-06
CHMP6	-1.28196	5.64629	70.059	5.75557e-17	2.4072e-16
CDKL5	-1.28073	3.70033	42.7443	6.23826e-11	1.75153e-10
HDLBP	-1.27958	9.20394	69.5046	7.62357e-17	3.16604e-16
CHAC2	-1.27907	2.71335	20.4406	6.15106e-06	1.18772e-05
UTP15	-1.27767	6.5571	64.7837	8.35894e-16	3.26209e-15
BTBD1	-1.2756	6.81382	72.2906	1.85733e-17	7.99457e-17
HMBS	-1.27559	7.0509	28.4254	9.73816e-08	2.18646e-07
MAP2K5	-1.27554	4.65629	67.4104	2.20482e-16	8.89459e-16
DCAF17	-1.27463	5.39256	99.8716	1.62607e-23	9.43102e-23
HNRNPDL	-1.2745	9.15163	85.9642	1.83221e-20	9.18827e-20
HSP90AA1	-1.27387	11.303	106.184	6.71989e-25	4.17419e-24
FAM174B	-1.273	4.19068	39.0945	4.03774e-10	1.07279e-09
GPKOW	-1.273	5.91238	80.5709	2.80458e-19	1.32754e-18
DCLK2	-1.27279	4.07248	34.4665	4.33661e-09	1.0681e-08
SEPT3	-1.27267	5.74386	58.223	2.34032e-14	8.30316e-14
AP1AR	-1.27203	6.35518	86.6894	1.26973e-20	6.40834e-20
DARS2	-1.27081	6.04906	95.1856	1.73344e-22	9.54402e-22
RECQL5	-1.27064	4.68574	56.5884	5.37274e-14	1.86008e-13
SLC31A2	-1.2701	3.23102	20.4626	6.08083e-06	1.17536e-05
TXNRD1	-1.26984	8.30051	73.6346	9.40043e-18	4.11563e-17
PCSK5	-1.26977	4.23838	35.9286	2.04679e-09	5.17337e-09
SMARCAL1	-1.2697	5.51724	90.1872	2.1666e-21	1.13849e-20
SPRY4	-1.26841	3.29681	23.7634	1.08934e-06	2.25211e-06
ABCF1	-1.26839	7.54364	59.1195	1.48384e-14	5.3265e-14
DDX49	-1.26804	5.86046	83.8591	5.31314e-20	2.60772e-19
PTGER3	-1.26787	0.233395	8.24333	0.0040902	0.00602216
UBA5	-1.26749	6.12154	93.1426	4.8659e-22	2.62254e-21
EXOSC2	-1.26683	6.56766	75.6343	3.41382e-18	1.53297e-17
FOXM1	-1.26562	6.61983	71.4795	2.80157e-17	1.19231e-16
PARVB	-1.26325	5.50026	59.4617	1.24699e-14	4.50883e-14
VPS4B	-1.26143	6.88441	118.944	1.07725e-27	7.47271e-27
RBBP5	-1.26119	6.15126	82.2482	1.2003e-19	5.79183e-19
SLX4	-1.26068	5.05201	55.3378	1.01497e-13	3.44323e-13
FANCB	-1.2604	4.70003	26.9922	2.04275e-07	4.4821e-07
PAX1	-1.26038	3.36987	19.806	8.57126e-06	1.62875e-05
NCS1	-1.26015	5.71273	57.3854	3.58257e-14	1.25689e-13
ST7	-1.25811	4.37389	39.2523	3.72429e-10	9.91186e-10
DCAF12L2	-1.25682	0.531535	7.66398	0.0056334	0.00817705
CDC6	-1.25491	6.69678	69.945	6.09799e-17	2.54478e-16
ZC3H12C	-1.25311	3.99419	49.8097	1.69406e-12	5.28233e-12
AGPAT2	-1.25218	3.27961	16.8136	4.12363e-05	7.36346e-05
HIGD1A	-1.25169	6.85749	28.8397	7.86236e-08	1.78223e-07
MAT2B	-1.24908	7.1106	55.784	8.08858e-14	2.76487e-13
PSMA3	-1.24882	8.70791	34.4313	4.41561e-09	1.08671e-08
ZWILCH	-1.24857	6.29339	119.237	9.29509e-28	6.46211e-27
GOLM1	-1.24792	7.77528	89.6519	2.83978e-21	1.48233e-20
VRK3	-1.24725	4.96654	74.5453	5.92633e-18	2.6238e-17
TCEB1	-1.24584	7.69902	36.1194	1.85595e-09	4.69981e-09
CDKN2D	-1.24472	4.41056	25.5755	4.25415e-07	9.10378e-07
RBBP7	-1.24403	9.14729	126.136	2.87109e-29	2.13759e-28
MICAL1	-1.24194	5.21602	56.5693	5.42522e-14	1.87687e-13
PLGRKT	-1.2416	4.21744	27.4286	1.63006e-07	3.6017e-07
CEBPG	-1.24131	6.30183	66.0189	4.46627e-16	1.76484e-15
IGSF8	-1.24056	4.1004	34.6319	3.98328e-09	9.84669e-09
TRMT10A	-1.24048	5.63139	36.1985	1.78208e-09	4.5176e-09
RABEP1	-1.24047	6.0716	93.36	4.3598e-22	2.35514e-21
OSTF1	-1.24008	4.45953	22.3559	2.26518e-06	4.54866e-06
ANKRD6	-1.23897	4.57422	48.0806	4.09057e-12	1.24469e-11
SH3KBP1	-1.23845	4.76779	59.4118	1.27899e-14	4.61747e-14
ASNA1	-1.23844	7.01427	79.6987	4.36078e-19	2.04166e-18
CRABP1	-1.23789	8.78002	62.5628	2.58087e-15	9.75752e-15
CRB2	-1.23768	6.04208	52.9861	3.3592e-13	1.102e-12
ECSCR	-1.23763	4.33376	24.5383	7.2847e-07	1.52912e-06
PFKP	-1.23727	5.18383	8.50668	0.00353845	0.00523754
FAM208B	-1.23668	7.20276	97.2233	6.1933e-23	3.483e-22
KCNK2	-1.23626	1.70083	18.2679	1.91913e-05	3.53725e-05
TMCO1	-1.23589	6.60281	38.5845	5.24338e-10	1.38378e-09
MET	-1.2349	4.49722	42.7071	6.35805e-11	1.78358e-10
SFXN3	-1.23422	2.48796	18.2936	1.89339e-05	3.49117e-05
RPS6KA1	-1.23266	5.74277	46.0625	1.14542e-11	3.37447e-11
FAM160A2	-1.23168	5.32272	64.3189	1.05828e-15	4.10286e-15
LPHN3	-1.23127	3.10633	26.0783	3.27855e-07	7.06886e-07
PML	-1.23061	4.55907	47.4221	5.72332e-12	1.72375e-11
CCDC58	-1.2303	6.2548	32.7673	1.03876e-08	2.48335e-08
VEGFA	-1.23015	5.94934	20.04	7.58374e-06	1.45102e-05
ZFP62	-1.22995	6.40395	70.3817	4.88715e-17	2.05126e-16
NDUFV3	-1.22796	6.16698	25.7013	3.98563e-07	8.5427e-07
ELAC2	-1.22764	5.97163	51.8891	5.87256e-13	1.88849e-12
TMEM120B	-1.22712	2.87562	27.6307	1.46828e-07	3.25872e-07
AMBP	-1.22523	2.55997	5.98393	0.0144368	0.0200321
JOSD2	-1.22415	5.08304	37.2177	1.05651e-09	2.71913e-09
GTPBP8	-1.22175	4.47295	31.2551	2.26257e-08	5.31138e-08
DUSP10	-1.22171	2.22363	20.6297	5.57248e-06	1.08131e-05
PFDN1	-1.22138	7.06244	36.83	1.28889e-09	3.29477e-09
AVL9	-1.22082	5.4773	67.2424	2.40092e-16	9.66506e-16
XBP1	-1.22021	6.89676	89.2772	3.43192e-21	1.78945e-20
SNX11	-1.21892	4.52328	44.1521	3.03823e-11	8.69591e-11
SMYD5	-1.21818	6.53523	78.7095	7.19493e-19	3.32734e-18
POU6F1	-1.21798	0.447773	7.00199	0.00814191	0.0116095
TCF19	-1.21725	4.62236	59.8553	1.02096e-14	3.69723e-14
RCBTB2	-1.21628	8.08107	78.1127	9.73254e-19	4.48333e-18
TECR	-1.21593	7.37719	108.569	2.01713e-25	1.28509e-24
SH3PXD2A	-1.21585	6.18199	82.7634	9.24866e-20	4.4788e-19
FBXL3	-1.21585	5.59967	40.2829	2.19722e-10	5.94824e-10
OTUD6B	-1.21579	7.04112	79.4986	4.82555e-19	2.25367e-18
CDKN2AIPNL	-1.21494	6.96721	55.1656	1.10791e-13	3.74511e-13
PSMA4	-1.2149	8.55824	52.3779	4.57837e-13	1.48903e-12
OAT	-1.21468	7.08212	91.6188	1.05092e-21	5.59072e-21
IER2	-1.21395	5.72257	52.1689	5.09264e-13	1.64778e-12
AGPS	-1.21319	7.69287	111.899	3.75933e-26	2.46312e-25
TMEM88B	-1.21186	-0.240301	6.91272	0.00855845	0.0121667
KIF22	-1.2118	7.18956	52.519	4.26111e-13	1.38728e-12
SLC30A1	-1.21128	4.45963	37.5486	8.9165e-10	2.30677e-09
PLBD2	-1.21013	5.10626	37.0132	1.17331e-09	3.00827e-09
HSPB8	-1.20978	4.41888	15.2783	9.27772e-05	0.000160807
TMEM30B	-1.20965	2.83685	7.33436	0.00676488	0.00975199
MRPL21	-1.20914	6.25501	40.593	1.87478e-10	5.09723e-10
UBA6	-1.20867	6.78882	61.0105	5.67725e-15	2.08467e-14
FUBP1	-1.20822	9.41143	104.139	1.88652e-24	1.14696e-23
ERLIN2	-1.20661	6.72436	101.138	8.57931e-24	5.04715e-23
PUM1	-1.20653	7.11655	68.7058	1.14303e-16	4.69535e-16
UBE4B	-1.20523	7.23697	44.5695	2.45488e-11	7.06479e-11
RDX	-1.20466	8.91237	76.9237	1.77692e-18	8.09856e-18
NEDD8	-1.20294	7.55684	64.6474	8.95742e-16	3.48845e-15
SP2	-1.20131	4.32893	33.8745	5.87833e-09	1.43696e-08
DPM2	-1.20006	5.1436	64.7154	8.65358e-16	3.37568e-15
TMEM70	-1.19917	6.1215	27.4945	1.57541e-07	3.48827e-07
PTCD2	-1.19874	5.74208	73.5122	1.00017e-17	4.37481e-17
NGFRAP1	-1.19736	8.49279	67.3056	2.32526e-16	9.36846e-16
PLCD4	-1.19634	0.054221	5.10293	0.0238855	0.0322202
KCNAB2	-1.19629	1.48771	10.2289	0.00138259	0.00212817
TRMT2A	-1.19622	6.174	84.8373	3.23961e-20	1.60418e-19
ADAL	-1.19603	4.81404	64.2866	1.07573e-15	4.16877e-15
UBE2L3	-1.19489	7.7756	80.6251	2.72868e-19	1.29226e-18
PHOX2A	-1.19452	1.08598	9.60707	0.0019383	0.00293478
SLC8B1	-1.19439	2.49197	11.3965	0.000735834	0.00116804
MESDC1	-1.19427	5.67318	52.5206	4.25755e-13	1.3866e-12
POLR3K	-1.19402	7.14072	43.0782	5.25952e-11	1.48157e-10
TOR1AIP1	-1.1927	5.57714	61.0599	5.53653e-15	2.03537e-14
BHLHE22	-1.1924	0.502021	7.13032	0.00757912	0.010848
CKAP4	-1.19037	7.2949	69.1003	9.35794e-17	3.86255e-16
SUMO3	-1.19011	8.23587	73.3171	1.10409e-17	4.81377e-17
TRAPPC4	-1.19	6.14853	56.0285	7.14267e-14	2.44951e-13
ARHGEF15	-1.18942	3.65242	19.2469	1.14856e-05	2.15995e-05
IL33	-1.18929	0.773635	6.5985	0.0102065	0.0144056
NSFL1C	-1.1885	7.6768	112.385	2.94276e-26	1.93212e-25
KBTBD7	-1.18849	4.784	50.0949	1.46487e-12	4.5889e-12
MEX3C	-1.18759	7.21291	109.37	1.34678e-25	8.64429e-25
GCNT1	-1.18739	4.27306	47.5661	5.31808e-12	1.60425e-11
CPPED1	-1.18667	4.59696	49.4394	2.04593e-12	6.35018e-12
CROT	-1.18663	6.07564	72.8827	1.37589e-17	5.97401e-17
BACH1	-1.18554	6.42716	100.341	1.28292e-23	7.4683e-23
CDK5RAP3	-1.1854	6.01511	41.7694	1.02696e-10	2.84455e-10
SEPN1	-1.18524	6.05061	54.782	1.3467e-13	4.53122e-13
BBS10	-1.18448	3.73653	27.8444	1.31474e-07	2.92826e-07
ZEB2	-1.18405	5.81656	43.4741	4.29599e-11	1.21705e-10
EFCAB11	-1.18276	4.05253	11.8625	0.000572762	0.000919222
DUSP7	-1.18256	5.78194	67.864	1.75173e-16	7.10925e-16
VSIG10L	-1.18184	0.340136	7.27142	0.00700606	0.0100781
LIG3	-1.18137	6.86161	81.3205	1.91926e-19	9.14432e-19
CD36	-1.18105	4.44404	28.7032	8.43642e-08	1.90596e-07
LHFP	-1.18097	4.28547	31.7822	1.72463e-08	4.07766e-08
SMPD3	-1.18035	1.84897	10.6859	0.00107953	0.00168334
TOP1	-1.18015	8.69825	55.0654	1.16587e-13	3.93678e-13
APC	-1.18013	6.88887	95.8972	1.21006e-22	6.71322e-22
LRRIQ3	-1.17982	0.056863	4.87971	0.0271742	0.0363606
DDX28	-1.17885	4.37043	49.056	2.48761e-12	7.67818e-12
ABCC1	-1.17732	4.91488	43.4819	4.27901e-11	1.2126e-10
DOHH	-1.1773	6.03323	61.628	4.1488e-15	1.54444e-14
F2RL2	-1.17726	1.54259	10.48	0.00120676	0.00187033
ITGB5	-1.1766	6.22918	73.6855	9.16109e-18	4.01642e-17
XRCC2	-1.17571	5.11213	55.9696	7.36007e-14	2.52132e-13
PTH1R	-1.17564	5.14083	61.3304	4.82577e-15	1.7845e-14
GRIK5	-1.17539	4.62595	39.4453	3.37385e-10	9.00455e-10
MBD2	-1.17502	5.21846	71.093	3.40774e-17	1.44249e-16
SPEG	-1.1736	5.3375	44.7613	2.22579e-11	6.42899e-11
SNRNP48	-1.17326	5.28673	48.2518	3.74844e-12	1.14391e-11
SLMO2	-1.17153	6.80996	50.7752	1.03574e-12	3.2728e-12
TCEANC	-1.17143	3.59907	20.3721	6.37514e-06	1.22848e-05
NPM1	-1.17117	12.2092	57.7766	2.93637e-14	1.03487e-13
MRPL36	-1.17012	5.79915	46.836	7.71834e-12	2.30623e-11
LCP2	-1.16999	0.818729	7.8122	0.00518946	0.00756286
RTCB	-1.16978	8.14331	96.9868	6.97919e-23	3.91564e-22
TOMM7	-1.16921	7.34245	24.8417	6.22372e-07	1.31665e-06
FASTKD2	-1.16877	6.28793	46.1972	1.06932e-11	3.15816e-11
ATP6V1H	-1.16799	6.17626	50.0631	1.48882e-12	4.66236e-12
HAT1	-1.16781	8.1633	79.2734	5.40836e-19	2.52088e-18
WBP1	-1.16764	5.86853	27.292	1.74936e-07	3.85626e-07
PAG1	-1.16744	3.87452	30.4926	3.35145e-08	7.76851e-08
WWTR1	-1.16716	5.79678	80.0754	3.60391e-19	1.69402e-18
RNF165	-1.16679	4.27522	30.0568	4.19569e-08	9.66145e-08
CYLD	-1.16648	4.36856	45.8255	1.2927e-11	3.79771e-11
GTF2B	-1.16639	6.38424	66.3011	3.87041e-16	1.5371e-15
MASP1	-1.16589	3.57765	26.8508	2.19779e-07	4.80442e-07
DEGS1	-1.16587	6.85685	83.1204	7.72051e-20	3.75223e-19
RTN3	-1.16541	7.89508	91.7644	9.76372e-22	5.20335e-21
CCDC103	-1.16526	0.529096	6.69865	0.00964861	0.0136508
HPCA	-1.16425	-0.0283317	5.39097	0.0202412	0.0275878
MGAT4A	-1.1638	3.22471	19.3129	1.10956e-05	2.08828e-05
SNX29	-1.16368	2.07212	13.8054	0.000202754	0.00033995
FOXL2	-1.16294	1.424	9.32161	0.00226467	0.00340764
HSPA5	-1.16285	10.6863	83.5712	6.14626e-20	3.00258e-19
SH3GL3	-1.1626	2.12313	9.51934	0.00203318	0.00307303
NUPL2	-1.16093	3.93924	40.7475	1.73228e-10	4.72339e-10
ETS1	-1.1608	6.64657	74.3054	6.6919e-18	2.9503e-17
RHEBL1	-1.16078	3.87479	36.816	1.29818e-09	3.31672e-09
LIMD2	-1.16058	7.25866	77.2002	1.54479e-18	7.07474e-18
EBNA1BP2	-1.1602	7.18342	79.8052	4.13205e-19	1.93841e-18
NMI	-1.16004	1.40668	8.62985	0.00330699	0.00491033
SNCAIP	-1.15899	3.94935	30.1612	3.97594e-08	9.17779e-08
TM2D3	-1.15887	5.04937	43.2649	4.78082e-11	1.34914e-10
ARMC5	-1.15816	4.03787	30.8343	2.81024e-08	6.54775e-08
FLRT1	-1.15779	1.1204	9.78346	0.00176089	0.0026756
EXO1	-1.15754	6.6841	78.5249	7.89966e-19	3.64433e-18
SAP30BP	-1.15669	6.3844	52.2289	4.93933e-13	1.60037e-12
TNFAIP8	-1.15633	5.45718	41.7542	1.03497e-10	2.86589e-10
CDC14A	-1.15607	4.51096	47.4803	5.55588e-12	1.67545e-11
COMMD4	-1.15433	5.12502	57.9848	2.64155e-14	9.35082e-14
NPLOC4	-1.1543	6.84062	49.3131	2.18204e-12	6.75711e-12
DFNA5	-1.15267	3.10323	12.5281	0.000400878	0.000653129
MLST8	-1.15119	5.54318	62.2946	2.95734e-15	1.1123e-14
ST18	-1.15002	1.24552	4.93876	0.0262609	0.0352233
RAB3IL1	-1.14909	5.20192	39.2228	3.78091e-10	1.00597e-09
AATK	-1.14906	0.47829	6.88997	0.00866807	0.0123133
CCRN4L	-1.14893	4.30615	33.8117	6.07119e-09	1.4818e-08
MKLN1	-1.14818	6.98689	86.8557	1.16738e-20	5.90755e-20
TMEM216	-1.14797	4.80826	41.3138	1.29647e-10	3.56908e-10
LMAN1	-1.14508	7.41557	96.4454	9.17414e-23	5.10768e-22
KHDRBS1	-1.1445	8.74849	60.7782	6.38799e-15	2.34384e-14
SEL1L	-1.14409	6.41892	46.7872	7.91273e-12	2.36132e-11
PRKAA2	-1.143	3.53603	24.4698	7.54842e-07	1.58132e-06
SPA17	-1.14298	1.8713	14.2317	0.000161626	0.000273223
GCLM	-1.14213	5.13205	33.1438	8.5588e-09	2.06337e-08
ABAT	-1.14175	4.51229	29.1124	6.8299e-08	1.55379e-07
NAAA	-1.14169	3.69917	17.9723	2.24146e-05	4.1129e-05
CYHR1	-1.1413	6.34204	81.5681	1.69329e-19	8.09624e-19
PRRX2	-1.14	5.93894	59.9756	9.60396e-15	3.48591e-14
LDLRAD3	-1.13904	5.91514	44.684	2.31537e-11	6.67956e-11
WSCD1	-1.13766	3.74832	18.6297	1.58731e-05	2.94634e-05
PSMC1	-1.13695	8.44305	74.3879	6.418e-18	2.83484e-17
CHMP1A	-1.13611	6.6558	52.7354	3.81656e-13	1.24814e-12
CDC37	-1.13601	8.47685	76.1485	2.63118e-18	1.19001e-17
DROSHA	-1.13274	7.44002	47.6558	5.08015e-12	1.53493e-11
TEX10	-1.1326	7.19442	76.9759	1.73056e-18	7.8987e-18
PAICS	-1.13213	9.77147	60.6982	6.65304e-15	2.43824e-14
ATPIF1	-1.13161	7.84914	25.7334	3.91979e-07	8.40732e-07
NPTX2	-1.13117	2.70911	13.6019	0.000225954	0.000376777
PCNA	-1.13013	9.55478	46.133	1.10492e-11	3.25718e-11
DEPDC7	-1.12999	2.65174	10.1994	0.00140485	0.00215857
DYRK3	-1.12963	4.30827	31.3291	2.1779e-08	5.11478e-08
PTRHD1	-1.12872	4.43764	30.5729	3.21557e-08	7.46272e-08
CCDC96	-1.12676	1.60374	10.468	0.00121457	0.00188181
ADIPOR1	-1.12662	6.84903	71.9094	2.25312e-17	9.65419e-17
OSBPL3	-1.12603	4.26722	38.0359	6.94543e-10	1.81774e-09
TAF1C	-1.12454	4.12333	28.3272	1.02446e-07	2.2958e-07
N4BP3	-1.12434	3.95025	31.1311	2.41173e-08	5.6527e-08
BCL7A	-1.12419	6.07263	54.6106	1.46944e-13	4.93363e-13
ECE2	-1.12408	5.06635	25.7451	3.89621e-07	8.36053e-07
TMC7	-1.12394	3.46931	27.5275	1.54874e-07	3.43245e-07
APAF1	-1.12363	5.88016	51.4744	7.25386e-13	2.3177e-12
CDK2	-1.1235	6.56917	94.023	3.11871e-22	1.70125e-21
PLEKHO2	-1.12349	3.81474	38.4349	5.66104e-10	1.48943e-09
EPHA5	-1.12203	0.622836	4.97742	0.0256802	0.0344836
ACP1	-1.12081	7.64626	21.841	2.9621e-06	5.89054e-06
LDB2	-1.11804	4.31862	39.2644	3.70126e-10	9.85334e-10
ANKRD49	-1.118	5.94058	31.0416	2.52551e-08	5.91058e-08
ST8SIA2	-1.11665	3.59457	24.2477	8.47077e-07	1.76866e-06
PROB1	-1.11633	1.63383	12.1778	0.000483611	0.000781855
EIF4E2	-1.11533	7.24759	53.3615	2.77478e-13	9.15687e-13
MARVELD1	-1.11421	4.45287	38.9684	4.30724e-10	1.14119e-09
NENF	-1.11373	4.77291	21.6926	3.20022e-06	6.34803e-06
FER	-1.11368	5.10488	51.6194	6.73731e-13	2.15923e-12
MPZL3	-1.11352	2.95725	23.6512	1.15472e-06	2.38258e-06
FOXF2	-1.1128	2.7458	15.434	8.54377e-05	0.000148604
EFNA2	-1.11188	4.95577	46.1477	1.09668e-11	3.23591e-11
NUCKS1	-1.11121	9.08053	69.4074	8.00891e-17	3.31878e-16
NOM1	-1.11104	6.01048	44.2751	2.85324e-11	8.17386e-11
[truncated: 2,533 more rows]

[truncated: 4 more sheets: WT pig vs WT mouse, venn_ALL GENES, KO_Pig_vs_Mm_down (362 genes), KO_Pig_vs_Mm_up  (393 genes)]
